# Supplementary material for: Cilia interactome with predicted protein–protein interactions reveals connections to Alzheimer’s disease, aging and other neuropsychiatric processes
Source: Sci Rep. 2020 Sep 24;10:15629. doi: 10.1038/s41598-020-72024-4 (PMC7515907; doi:10.1038/s41598-020-72024-4)
Supplement: Supplementary file 2 — Supplementary Information2. [file 41598_2020_72024_MOESM2_ESM.xlsx]

## Sheet: Manuscript Info
Cilia interactome with predicted protein-protein interactions reveals connections to Alzheimer’s disease, Aging and other Neuropsychiatric Processes
Kalyani B. Karunakaran1[1], Srilakshmi Chaparala2,3†, Cecilia W. Lo4 and
Madhavi K. Ganapathiraju2,5*
1Indian Institute of Science, Bangalore, India
2Department of Biomedical Informatics, 3Health Sciences Library System, and 4Department of Developmental Biology, School of Medicine, and 5Intelligent Systems Program, School of Computing and Information, University of Pittsburgh, Pittsburgh, PA, USA
*To whom correspondence should be addressed: Madhavi K. Ganapathiraju, Department of Biomedical Informatics, University of Pittsburgh, Pittsburgh, PA 15206, USA. madhavi@pitt.edu
[1] Contributed equally

## Sheet: Genes in the Interactome
Cilia Interactome
Genes in the Interactome
Gene	Type
AHI1	Cilia
AK7	Cilia
ARL13B	Cilia
ARMC4	Cilia
ATP8A2	Cilia
ATXN10	Cilia
B9D1	Cilia
B9D2	Cilia
BBIP1	Cilia
BBS1	Cilia
BBS2	Cilia
BBS4	Cilia
BBS5	Cilia
BBS7	Cilia
BBS9	Cilia
CASC1	Cilia
CBY1	Cilia
CC2D2A	Cilia
CCDC114	Cilia
CCDC39	Cilia
CCDC40	Cilia
CCDC63	Cilia
CCDC65	Cilia
CCNA1	Cilia
CDK3	Cilia
CEP290	Cilia
CETN1	Cilia
CETN2	Cilia
CETN3	Cilia
CHMP5	Cilia
DAW1	Cilia
DDI2	Cilia
DNAAF1	Cilia
DNAAF2	Cilia
DNAAF3	Cilia
DNAH1	Cilia
DNAH10	Cilia
DNAH11	Cilia
DNAH12	Cilia
DNAH14	Cilia
DNAH17	Cilia
DNAH2	Cilia
DNAH3	Cilia
DNAH5	Cilia
DNAH6	Cilia
DNAH7	Cilia
DNAH8	Cilia
DNAH9	Cilia
DNAI1	Cilia
DNAI2	Cilia
DNAJB1	Cilia
DNAJB13	Cilia
DNAL1	Cilia
DNAL4	Cilia
DNALI1	Cilia
DRC1	Cilia
DRC7	Cilia
DRD1	Cilia
DRD2	Cilia
DRD5	Cilia
DYNLL1	Cilia
DYNLL2	Cilia
DYNLRB1	Cilia
DYNLRB2	Cilia
DYNLT1	Cilia
DYNLT3	Cilia
DYX1C1	Cilia
DZIP1L	Cilia
EFHC1	Cilia
ESYT3	Cilia
GALR2	Cilia
GALR3	Cilia
GAS8	Cilia
GPR161	Cilia
GPR83	Cilia
HEPH	Cilia
HSPB11	Cilia
HTRF1	Cilia
HYDIN	Cilia
IFT122	Cilia
IFT140	Cilia
IFT172	Cilia
IFT20	Cilia
IFT22	Cilia
IFT27	Cilia
IFT43	Cilia
IFT46	Cilia
IFT52	Cilia
IFT57	Cilia
IFT74	Cilia
IFT80	Cilia
IFT81	Cilia
IFT88	Cilia
INVS	Cilia
IQCB1	Cilia
LCA5	Cilia
LOXHD1	Cilia
LRRC48	Cilia
LRRC56	Cilia
LRRC6	Cilia
MCHR1	Cilia
MKS1	Cilia
NEK8	Cilia
NME5	Cilia
NME8	Cilia
NPHP1	Cilia
NPHP3	Cilia
NPHP4	Cilia
NPY2R	Cilia
NPY5R	Cilia
PDCD6IP	Cilia
PIH1D1	Cilia
PKD1	Cilia
PKD1L1	Cilia
PKD2	Cilia
PKD2L1	Cilia
PKHD1	Cilia
PPIL6	Cilia
PPP1CB	Cilia
PTCH1	Cilia
QRFPR	Cilia
ROPN1L	Cilia
RPGR	Cilia
RPGRIP1	Cilia
RPGRIP1L	Cilia
RSPH1	Cilia
RSPH10B	Cilia
RSPH14	Cilia
RSPH3	Cilia
RSPH4A	Cilia
RSPH6A	Cilia
RSPH9	Cilia
SMO	Cilia
SPAG1	Cilia
SPAG16	Cilia
SPAG17	Cilia
SPAG6	Cilia
SPEF2	Cilia
STR3	Cilia
TCTE1	Cilia
TCTE3	Cilia
TCTN1	Cilia
TCTN2	Cilia
TCTN3	Cilia
TMEM17	Cilia
TMEM216	Cilia
TMEM231	Cilia
TMEM237	Cilia
TMEM30B	Cilia
TMEM67	Cilia
TRAF3IP1	Cilia
TSG101	Cilia
TTC21B	Cilia
TTC28	Cilia
TTC30B	Cilia
TTC8	Cilia
VPS28	Cilia
VPS37A	Cilia
VPS4B	Cilia
WDR19	Cilia
WDR35	Cilia
WDR63	Cilia
WDR78	Cilia
ZMYND10	Cilia
ZMYND12	Cilia
A2M	Known Interactor
AATF	Known Interactor
ABCA1	Known Interactor
ABCF3	Known Interactor
ABI2	Known Interactor
ACOX1	Known Interactor
ACTB	Known Interactor
ACTC1	Known Interactor
ACTG1	Known Interactor
ACTN1	Known Interactor
ACTN2	Known Interactor
ACTR6	Known Interactor
ACVR1	Known Interactor
ADA	Known Interactor
ADAM15	Known Interactor
ADORA1	Known Interactor
ADORA2A	Known Interactor
ADRB2	Known Interactor
AEN	Known Interactor
AGAP1	Known Interactor
AGTPBP1	Known Interactor
AK2	Known Interactor
AKAP3	Known Interactor
AKAP9	Known Interactor
AKR1B10	Known Interactor
AKT1	Known Interactor
ALDOA	Known Interactor
AMBRA1	Known Interactor
AMOTL2	Known Interactor
ANAPC2	Known Interactor
ANK2	Known Interactor
ANKRD13D	Known Interactor
AP2M1	Known Interactor
AP3B1	Known Interactor
AP3M1	Known Interactor
APP	Known Interactor
APPBP2	Known Interactor
AR	Known Interactor
ARHGAP32	Known Interactor
ARHGAP35	Known Interactor
ARID2	Known Interactor
ARL2	Known Interactor
ARRDC1	Known Interactor
ARRDC3	Known Interactor
ARSA	Known Interactor
ASF1A	Known Interactor
ATF7IP	Known Interactor
ATN1	Known Interactor
ATXN1	Known Interactor
AURKA	Known Interactor
B3GALT4	Known Interactor
BAG3	Known Interactor
BARD1	Known Interactor
BCAR1	Known Interactor
BCAS1	Known Interactor
BCL2L11	Known Interactor
BCR	Known Interactor
BHMT	Known Interactor
BIRC2	Known Interactor
BLOC1S1	Known Interactor
BLOC1S6	Known Interactor
BLZF1	Known Interactor
BMF	Known Interactor
BMPR2	Known Interactor
BRCA1	Known Interactor
BRMS1	Known Interactor
C12orf4	Known Interactor
C12orf40	Known Interactor
C14orf1	Known Interactor
C1orf216	Known Interactor
C2orf69	Known Interactor
C9orf16	Known Interactor
CA2	Known Interactor
CA4	Known Interactor
CABLES1	Known Interactor
CABLES2	Known Interactor
CACNA1E	Known Interactor
CACNB1	Known Interactor
CACTIN	Known Interactor
CADPS	Known Interactor
CADPS2	Known Interactor
CALCA	Known Interactor
CALM1	Known Interactor
CALM2	Known Interactor
CALY	Known Interactor
CAMK2D	Known Interactor
CAMLG	Known Interactor
CAP1	Known Interactor
CARD9	Known Interactor
CAV2	Known Interactor
CBX5	Known Interactor
CBX8	Known Interactor
CCDC102B	Known Interactor
CCDC146	Known Interactor
CCDC151	Known Interactor
CCDC36	Known Interactor
CCDC53	Known Interactor
CCDC67	Known Interactor
CCDC93	Known Interactor
CCNA2	Known Interactor
CCNB1	Known Interactor
CCNB1IP1	Known Interactor
CCNC	Known Interactor
CCNE1	Known Interactor
CCNE2	Known Interactor
CCP110	Known Interactor
CD2AP	Known Interactor
CD5	Known Interactor
CDC20	Known Interactor
CDC25A	Known Interactor
CDC37	Known Interactor
CDC45	Known Interactor
CDC5L	Known Interactor
CDH1	Known Interactor
CDK1	Known Interactor
CDK2	Known Interactor
CDK6	Known Interactor
CDKN1A	Known Interactor
CDKN1B	Known Interactor
CDKN3	Known Interactor
CDR1	Known Interactor
CDR2	Known Interactor
CDS2	Known Interactor
CELSR3	Known Interactor
CENPE	Known Interactor
CEP55	Known Interactor
CEP76	Known Interactor
CFAP53	Known Interactor
CHCHD3	Known Interactor
CHD2	Known Interactor
CHIC2	Known Interactor
CHMP1A	Known Interactor
CHMP1B	Known Interactor
CHMP2A	Known Interactor
CHMP4A	Known Interactor
CHMP4B	Known Interactor
CHMP4C	Known Interactor
CHP1	Known Interactor
CKS1B	Known Interactor
CKS2	Known Interactor
CLIC6	Known Interactor
CLIP2	Known Interactor
CLTC	Known Interactor
CLU	Known Interactor
CLUAP1	Known Interactor
CNPY4	Known Interactor
COL1A1	Known Interactor
COL2A1	Known Interactor
COPG1	Known Interactor
COPG2	Known Interactor
COTL1	Known Interactor
COX5A	Known Interactor
CPD	Known Interactor
CPEB1	Known Interactor
CRADD	Known Interactor
CRIPT	Known Interactor
CRNKL1	Known Interactor
CROCCP2	Known Interactor
CS	Known Interactor
CSK	Known Interactor
CSN2	Known Interactor
CSNK1A1	Known Interactor
CSNK2B	Known Interactor
CSPP1	Known Interactor
CSRNP2	Known Interactor
CSRP2	Known Interactor
CTDSP1	Known Interactor
CTNNA1	Known Interactor
CTNNB1	Known Interactor
CUX1	Known Interactor
CXCR1	Known Interactor
CYCS	Known Interactor
CYHR1	Known Interactor
CYP2C8	Known Interactor
CYP3A4	Known Interactor
DAXX	Known Interactor
DAZ1	Known Interactor
DCLK2	Known Interactor
DCTN1	Known Interactor
DCTN2	Known Interactor
DCTN4	Known Interactor
DDX24	Known Interactor
DES	Known Interactor
DGKZ	Known Interactor
DHH	Known Interactor
DIAPH1	Known Interactor
DISC1	Known Interactor
DLG4	Known Interactor
DLGAP1	Known Interactor
DMAP1	Known Interactor
DMD	Known Interactor
DNAAF5	Known Interactor
DNAJA3	Known Interactor
DNAJA4	Known Interactor
DNAJB9	Known Interactor
DNAJC14	Known Interactor
DNAJC3	Known Interactor
DNM2	Known Interactor
DNM3	Known Interactor
DNMT1	Known Interactor
DOC2A	Known Interactor
DOC2B	Known Interactor
DOCK9	Known Interactor
DPPA4	Known Interactor
DST	Known Interactor
DTNB	Known Interactor
DTNBP1	Known Interactor
DVL1	Known Interactor
DVL2	Known Interactor
DYDC1	Known Interactor
DYDC2	Known Interactor
DYNC1H1	Known Interactor
DYNC1I1	Known Interactor
DYNC1I2	Known Interactor
DYNLL1	Known Interactor
DYT10	Known Interactor
DZIP3	Known Interactor
Dnaaf5	Known Interactor
E2F1	Known Interactor
E2F2	Known Interactor
E2F3	Known Interactor
ECSIT	Known Interactor
EDEM2	Known Interactor
EEF1A1	Known Interactor
EEF1D	Known Interactor
EFCAB1	Known Interactor
EGFR	Known Interactor
EIF3A	Known Interactor
EIF3D	Known Interactor
EIF4ENIF1	Known Interactor
EMILIN1	Known Interactor
EP300	Known Interactor
EPAS1	Known Interactor
EPB41	Known Interactor
EPB41L1	Known Interactor
EPB41L2	Known Interactor
EPS8	Known Interactor
ERP44	Known Interactor
ESRRG	Known Interactor
ETNPPL	Known Interactor
EWSR1	Known Interactor
EXOC1	Known Interactor
EXOC7	Known Interactor
EXOSC10	Known Interactor
F2R	Known Interactor
FA2H	Known Interactor
FABP3	Known Interactor
FAM46C	Known Interactor
FAM74A4	Known Interactor
FAM92A1	Known Interactor
FAM9B	Known Interactor
FANCA	Known Interactor
FANCC	Known Interactor
FBF1	Known Interactor
FBL	Known Interactor
FEM1C	Known Interactor
FEZ1	Known Interactor
FGFR1OP2	Known Interactor
FHL2	Known Interactor
FHL5	Known Interactor
FHOD1	Known Interactor
FLNA	Known Interactor
FLNB	Known Interactor
FLNC	Known Interactor
FN1	Known Interactor
FNDC3A	Known Interactor
FRMD4A	Known Interactor
FSD2	Known Interactor
FZD5	Known Interactor
FZR1	Known Interactor
GABARAP	Known Interactor
GABPB1	Known Interactor
GABRG2	Known Interactor
GAL	Known Interactor
GALNT10	Known Interactor
GAPDH	Known Interactor
GATAD2B	Known Interactor
GCC1	Known Interactor
GGA1	Known Interactor
GGA3	Known Interactor
GGCX	Known Interactor
GIPC1	Known Interactor
GLB1	Known Interactor
GLCCI1	Known Interactor
GLS	Known Interactor
GLUD1	Known Interactor
GLUL	Known Interactor
GMCL1	Known Interactor
GNA12	Known Interactor
GNA13	Known Interactor
GNA14	Known Interactor
GNAI2	Known Interactor
GNAI3	Known Interactor
GNAQ	Known Interactor
GNAZ	Known Interactor
GNB1	Known Interactor
GNB2	Known Interactor
GNB2L1	Known Interactor
GOLGA1	Known Interactor
GOLGA2	Known Interactor
GOLGA4	Known Interactor
GPBP1	Known Interactor
GPHN	Known Interactor
GPRIN2	Known Interactor
GPS2	Known Interactor
GRB2	Known Interactor
GRIA2	Known Interactor
GRIN1	Known Interactor
GRIN2A	Known Interactor
GRIN3A	Known Interactor
GTF2B	Known Interactor
GTF3A	Known Interactor
HAUS1	Known Interactor
HAX1	Known Interactor
HCK	Known Interactor
HCRP1	Known Interactor
HDAC9	Known Interactor
HDLBP	Known Interactor
HEYL	Known Interactor
HGS	Known Interactor
HIF1AN	Known Interactor
HIP1	Known Interactor
HIP1R	Known Interactor
HIPK2	Known Interactor
HIST1H1A	Known Interactor
HIST1H1B	Known Interactor
HIST1H2BA	Known Interactor
HMBOX1	Known Interactor
HMG20A	Known Interactor
HMGCR	Known Interactor
HOMER3	Known Interactor
HOXA1	Known Interactor
HRH3	Known Interactor
HS6ST1	Known Interactor
HSCB	Known Interactor
HSF1	Known Interactor
HSPA1A	Known Interactor
HSPA4	Known Interactor
HSPA8	Known Interactor
HSPB9	Known Interactor
HSPH1	Known Interactor
HTRA2	Known Interactor
HTT	Known Interactor
HUWE1	Known Interactor
IHH	Known Interactor
IKBKG	Known Interactor
IKZF3	Known Interactor
IL13RA1	Known Interactor
IMMT	Known Interactor
IMPA2	Known Interactor
INCA1	Known Interactor
INPP1	Known Interactor
IQCE	Known Interactor
IQGAP1	Known Interactor
IQUB	Known Interactor
ISL1	Known Interactor
ITGB1	Known Interactor
ITSN1	Known Interactor
ITSN2	Known Interactor
JAK2	Known Interactor
JUN	Known Interactor
JUP	Known Interactor
KANK2	Known Interactor
KATNAL1	Known Interactor
KCNJ6	Known Interactor
KCNJ9	Known Interactor
KDM1A	Known Interactor
KEAP1	Known Interactor
KHDRBS1	Known Interactor
KHDRBS3	Known Interactor
KIF23	Known Interactor
KIF3A	Known Interactor
KIF3B	Known Interactor
KIF4A	Known Interactor
KIF5A	Known Interactor
KIFAP3	Known Interactor
KIFC1	Known Interactor
KIFC3	Known Interactor
KIR3DL1	Known Interactor
KLC1	Known Interactor
KLC3	Known Interactor
KLHDC9	Known Interactor
KPNA2	Known Interactor
KRT13	Known Interactor
KRT15	Known Interactor
KRT18	Known Interactor
KRT31	Known Interactor
KRT40	Known Interactor
KRT8	Known Interactor
KRTAP10-3	Known Interactor
KRTAP10-8	Known Interactor
KXD1	Known Interactor
LAMA5	Known Interactor
LAMTOR2	Known Interactor
LDHA	Known Interactor
LHX3	Known Interactor
LHX4	Known Interactor
LIG4	Known Interactor
LIMS1	Known Interactor
LMLN	Known Interactor
LMO2	Known Interactor
LMO4	Known Interactor
LNX1	Known Interactor
LRIF1	Known Interactor
LRP1	Known Interactor
LRP2	Known Interactor
LRSAM1	Known Interactor
MACF1	Known Interactor
MAGEA8	Known Interactor
MAGEB2	Known Interactor
MAGI2	Known Interactor
MAP1B	Known Interactor
MAPK10	Known Interactor
MAPK6	Known Interactor
MARK2	Known Interactor
MARK3	Known Interactor
MAST1	Known Interactor
MAST2	Known Interactor
MBIP	Known Interactor
MCM3AP	Known Interactor
MCM4	Known Interactor
MCM6	Known Interactor
MDFI	Known Interactor
MDM2	Known Interactor
ME2	Known Interactor
MED4	Known Interactor
MEIG1	Known Interactor
MEN1	Known Interactor
MEOX2	Known Interactor
METTL2A	Known Interactor
MFAP1	Known Interactor
MGRN1	Known Interactor
MITD1	Known Interactor
MKRN3	Known Interactor
MOGAT2	Known Interactor
MOGS	Known Interactor
MORN3	Known Interactor
MPHOSPH6	Known Interactor
MPP6	Known Interactor
MRPS16	Known Interactor
MRPS35	Known Interactor
MRPS7	Known Interactor
MSL1	Known Interactor
MSN	Known Interactor
MTA1	Known Interactor
MTR	Known Interactor
MVB12A	Known Interactor
MYBL2	Known Interactor
MYCBP2	Known Interactor
MYO10	Known Interactor
MYO18A	Known Interactor
MYO5A	Known Interactor
MYOG	Known Interactor
NBPF11	Known Interactor
NCS1	Known Interactor
NDC80	Known Interactor
NDN	Known Interactor
NDUFA4L2	Known Interactor
NEDD4	Known Interactor
NEDD4L	Known Interactor
NEGR1	Known Interactor
NEK2	Known Interactor
NEURL2	Known Interactor
NFE2	Known Interactor
NFKBIA	Known Interactor
NIF3L1	Known Interactor
NME1-NME2	Known Interactor
NME8	Known Interactor
NONO	Known Interactor
NOS1	Known Interactor
NOTCH2NL	Known Interactor
NPAT	Known Interactor
NPHS1	Known Interactor
NPLOC4	Known Interactor
NPM1	Known Interactor
NPY	Known Interactor
NQO1	Known Interactor
NR0B2	Known Interactor
NR1H2	Known Interactor
NR3C1	Known Interactor
NRAS	Known Interactor
NRF1	Known Interactor
NSF	Known Interactor
NSUN4	Known Interactor
NTRK1	Known Interactor
NTRK2	Known Interactor
NTRK3	Known Interactor
NUB1	Known Interactor
NUBPL	Known Interactor
NUP160	Known Interactor
NUP54	Known Interactor
NUP62	Known Interactor
NUPR1	Known Interactor
NUTM1	Known Interactor
OGT	Known Interactor
OLFM1	Known Interactor
PACS1	Known Interactor
PACS2	Known Interactor
PAFAH1B1	Known Interactor
PAH	Known Interactor
PAK1	Known Interactor
PAK2	Known Interactor
PAN2	Known Interactor
PANK1	Known Interactor
PAPLN	Known Interactor
PARD3	Known Interactor
PARK7	Known Interactor
PAWR	Known Interactor
PAX2	Known Interactor
PAX6	Known Interactor
PCM1	Known Interactor
PCSK5	Known Interactor
PDCD10	Known Interactor
PDCD2L	Known Interactor
PDCD4	Known Interactor
PDCD5	Known Interactor
PDCD6	Known Interactor
PDE6D	Known Interactor
PDIA3	Known Interactor
PDLIM7	Known Interactor
PES1	Known Interactor
PFDN1	Known Interactor
PFKM	Known Interactor
PFKP	Known Interactor
PGR	Known Interactor
PHOSPHO2	Known Interactor
PKIA	Known Interactor
PKIB	Known Interactor
PKIG	Known Interactor
PLA2G15	Known Interactor
PLAA	Known Interactor
PLEKHO1	Known Interactor
PLSCR1	Known Interactor
PLXNA2	Known Interactor
PMCH	Known Interactor
PNMA1	Known Interactor
PNMA5	Known Interactor
POC5	Known Interactor
POLH	Known Interactor
POTEI	Known Interactor
PPARA	Known Interactor
PPFIBP2	Known Interactor
PPP1R12A	Known Interactor
PPP1R12B	Known Interactor
PPP1R12C	Known Interactor
PPP1R16A	Known Interactor
PPP1R2P3	Known Interactor
PPP1R3C	Known Interactor
PPP1R9B	Known Interactor
PRKACA	Known Interactor
PRKAR2A	Known Interactor
PRKCA	Known Interactor
PRKCD	Known Interactor
PRMT6	Known Interactor
PRNP	Known Interactor
PROCA1	Known Interactor
PRODH	Known Interactor
PRRC2A	Known Interactor
PSEN2	Known Interactor
PSMA1	Known Interactor
PSMC4	Known Interactor
PSME3	Known Interactor
PTCH2	Known Interactor
PTF1A	Known Interactor
PTGES3	Known Interactor
PTH1R	Known Interactor
PTK2	Known Interactor
PTK2B	Known Interactor
PTPN12	Known Interactor
PVR	Known Interactor
PXN	Known Interactor
PYY	Known Interactor
RAB4A	Known Interactor
RACGAP1	Known Interactor
RAD18	Known Interactor
RAD21	Known Interactor
RAD51	Known Interactor
RAMP3	Known Interactor
RANBP2	Known Interactor
RASGRP3	Known Interactor
RASSF5	Known Interactor
RB1	Known Interactor
RBL1	Known Interactor
RBL2	Known Interactor
RBM10	Known Interactor
RBM4	Known Interactor
RBPMS	Known Interactor
RCOR3	Known Interactor
REL	Known Interactor
RGS12	Known Interactor
RGS2	Known Interactor
RGS7	Known Interactor
RNF11	Known Interactor
RNF111	Known Interactor
RNF126	Known Interactor
RNF181	Known Interactor
RNF185	Known Interactor
RNF41	Known Interactor
ROCK1	Known Interactor
RPA1	Known Interactor
RPL11	Known Interactor
RPL18A	Known Interactor
RPL19	Known Interactor
RPL22	Known Interactor
RPL38	Known Interactor
RPLP0	Known Interactor
RPP25L	Known Interactor
RPS14	Known Interactor
RPS21	Known Interactor
RPS3A	Known Interactor
RPS4X	Known Interactor
RPS8	Known Interactor
RTN4IP1	Known Interactor
RUVBL1	Known Interactor
RUVBL2	Known Interactor
SAXO1	Known Interactor
SCAMP3	Known Interactor
SCNM1	Known Interactor
SCNN1A	Known Interactor
SCNN1G	Known Interactor
SCRN3	Known Interactor
SCTR	Known Interactor
SDCBP	Known Interactor
SEC23IP	Known Interactor
SECISBP2L	Known Interactor
SEMA3A	Known Interactor
2016-09-02	Known Interactor
SERINC1	Known Interactor
SF3B3	Known Interactor
SFI1	Known Interactor
SFR1	Known Interactor
SGSM1	Known Interactor
SH2D4A	Known Interactor
SH3GL1	Known Interactor
SH3GL2	Known Interactor
SH3GL3	Known Interactor
SH3KBP1	Known Interactor
SH3RF1	Known Interactor
SHH	Known Interactor
SHROOM3	Known Interactor
SIAH1	Known Interactor
SIN3A	Known Interactor
SKIL	Known Interactor
SKP2	Known Interactor
SLC25A10	Known Interactor
SLC2A6	Known Interactor
SLC6A3	Known Interactor
SLC9A8	Known Interactor
SMAD4	Known Interactor
SMARCA4	Known Interactor
SMARCD1	Known Interactor
SMC1A	Known Interactor
SMC2	Known Interactor
SMC3	Known Interactor
SMC4	Known Interactor
SMN2	Known Interactor
SNAP91	Known Interactor
SNF8	Known Interactor
SNRPN	Known Interactor
SOD1	Known Interactor
SP1	Known Interactor
SPAG7	Known Interactor
SPDL1	Known Interactor
SPERT	Known Interactor
SPO11	Known Interactor
SPP1	Known Interactor
SPTBN1	Known Interactor
SPTBN5	Known Interactor
SRC	Known Interactor
SRPK1	Known Interactor
SRPK2	Known Interactor
SSPO	Known Interactor
SSR4	Known Interactor
SSTR5	Known Interactor
STAMBP	Known Interactor
STUB1	Known Interactor
STX16	Known Interactor
SUCLA2	Known Interactor
SUMO1	Known Interactor
SVIL	Known Interactor
SYCE1	Known Interactor
TAB1	Known Interactor
TAB2	Known Interactor
TADA2B	Known Interactor
TADA3	Known Interactor
TAT	Known Interactor
TAX1BP1	Known Interactor
TAZ	Known Interactor
TBC1D7	Known Interactor
TBXA2R	Known Interactor
TCEB1	Known Interactor
TCF12	Known Interactor
TCF4	Known Interactor
TCP11L1	Known Interactor
TEC	Known Interactor
TERF1	Known Interactor
TERT	Known Interactor
TESC	Known Interactor
TEX11	Known Interactor
TFPT	Known Interactor
TGFBR1	Known Interactor
THAP10	Known Interactor
THAP8	Known Interactor
THRB	Known Interactor
TLN1	Known Interactor
TLN2	Known Interactor
TLX1	Known Interactor
TNFRSF14	Known Interactor
TNIP2	Known Interactor
TNK2	Known Interactor
TNNI1	Known Interactor
TNNI2	Known Interactor
TNNI3	Known Interactor
TNNT3	Known Interactor
TOM1L1	Known Interactor
TONSL	Known Interactor
TP53	Known Interactor
TP53BP1	Known Interactor
TP53BP2	Known Interactor
TPM1	Known Interactor
TPM3	Known Interactor
TPT1	Known Interactor
TRAF3	Known Interactor
TRAF6	Known Interactor
TRAIP	Known Interactor
TRAK1	Known Interactor
TREX1	Known Interactor
TRIB3	Known Interactor
TRIM23	Known Interactor
TRIM27	Known Interactor
TRIM35	Known Interactor
TRIM42	Known Interactor
TRIM46	Known Interactor
TRIM54	Known Interactor
TRIM69	Known Interactor
TRIM74	Known Interactor
TRIM9	Known Interactor
TRNAU1AP	Known Interactor
TROAP	Known Interactor
TRPC1	Known Interactor
TRPS1	Known Interactor
TSC22D4	Known Interactor
TSPAN7	Known Interactor
TTC23L	Known Interactor
TTC25	Known Interactor
TTF2	Known Interactor
TUBA3C	Known Interactor
TUBB	Known Interactor
TUBG1	Known Interactor
TXLNA	Known Interactor
TXN	Known Interactor
TXN2	Known Interactor
TXNDC17	Known Interactor
UBA52	Known Interactor
UBAP1	Known Interactor
UBC	Known Interactor
UBE2E2	Known Interactor
UBE2I	Known Interactor
UBQLN4	Known Interactor
UGT2B11	Known Interactor
UIMC1	Known Interactor
UNC119	Known Interactor
URGCP	Known Interactor
USHBP1	Known Interactor
VCL	Known Interactor
VDAC1	Known Interactor
VIM	Known Interactor
VPS11	Known Interactor
VPS36	Known Interactor
VPS37B	Known Interactor
VPS37C	Known Interactor
VPS37D	Known Interactor
VPS4A	Known Interactor
VPS52	Known Interactor
VTA1	Known Interactor
WAC	Known Interactor
WASF1	Known Interactor
WBP11	Known Interactor
XIAP	Known Interactor
XPC	Known Interactor
XRCC6	Known Interactor
YES1	Known Interactor
YWHAE	Known Interactor
ZBTB16	Known Interactor
ZDHHC17	Known Interactor
ZFP36	Known Interactor
ZFYVE19	Known Interactor
ZFYVE9	Known Interactor
ZHX1	Known Interactor
ZMYND11	Known Interactor
ZMYND19	Known Interactor
ZNF142	Known Interactor
ZNF330	Known Interactor
ZNF337	Known Interactor
ZNF354A	Known Interactor
ZNF417	Known Interactor
ZNF512B	Known Interactor
ZNF564	Known Interactor
ZNF569	Known Interactor
ZNF91	Known Interactor	800
AADACL3	Novel Interactor
AAGAB	Novel Interactor
ABCA13	Novel Interactor
ABCC3	Novel Interactor
ABCE1	Novel Interactor
ABHD14A	Novel Interactor
ABHD15	Novel Interactor
ACAA2	Novel Interactor
ACAT2	Novel Interactor
ACBD3	Novel Interactor
ACPT	Novel Interactor
ACTN3	Novel Interactor
ACTR3	Novel Interactor
ADAD1	Novel Interactor
ADAP1	Novel Interactor
ADAT1	Novel Interactor
ADCY10P1	Novel Interactor
ADGRF4	Novel Interactor
ADGRG5	Novel Interactor
ADGRL3	Novel Interactor
ADH1A	Novel Interactor
ADH1C	Novel Interactor
AK9	Novel Interactor
ALDH7A1	Novel Interactor
ALDH8A1	Novel Interactor
ALG1	Novel Interactor
ALKBH2	Novel Interactor
ANAPC13	Novel Interactor
ANO7	Novel Interactor
ANP32A	Novel Interactor
ANXA5	Novel Interactor
APOBEC3A	Novel Interactor
APOC2	Novel Interactor
APOC3	Novel Interactor
APOL2	Novel Interactor
APTX	Novel Interactor
AQP3	Novel Interactor
ARFGEF3	Novel Interactor
ARFRP1	Novel Interactor
ARHGAP21	Novel Interactor
ARL6	Novel Interactor
ARR3	Novel Interactor
ASTE1	Novel Interactor
ATG10	Novel Interactor
ATG4B	Novel Interactor
ATG7	Novel Interactor
ATL1	Novel Interactor
ATL3	Novel Interactor
ATP2B3	Novel Interactor
ATP6AP1	Novel Interactor
ATP6AP1L	Novel Interactor
ATP6AP2	Novel Interactor
ATP6V1C2	Novel Interactor
ATXN2	Novel Interactor
BAD	Novel Interactor
BAG2	Novel Interactor
BAK1	Novel Interactor
BBS12	Novel Interactor
BDKRB1	Novel Interactor
BEGAIN	Novel Interactor
BRIX1	Novel Interactor
BRSK1	Novel Interactor
C12orf76	Novel Interactor
C14orf166	Novel Interactor
C14orf177	Novel Interactor
C14orf37	Novel Interactor
C16orf70	Novel Interactor
C17orf47	Novel Interactor
C17orf67	Novel Interactor
C18orf25	Novel Interactor
C19orf73	Novel Interactor
C1QTNF9B-AS1	Novel Interactor
C1orf112	Novel Interactor
C1orf127	Novel Interactor
C1orf168	Novel Interactor
C1orf216	Novel Interactor
C1orf50	Novel Interactor
C1orf87	Novel Interactor
C2orf16	Novel Interactor
C2orf44	Novel Interactor
C2orf74	Novel Interactor
C5orf42	Novel Interactor
C6orf223	Novel Interactor
C7orf43	Novel Interactor
C7orf57	Novel Interactor
C7orf65	Novel Interactor
C7orf69	Novel Interactor
CAB39	Novel Interactor
CABIN1	Novel Interactor
CABP2	Novel Interactor
CABP5	Novel Interactor
CACNA1G	Novel Interactor
CACNA1I	Novel Interactor
CALML5	Novel Interactor
CAPN1	Novel Interactor
CAPSL	Novel Interactor
CASP1	Novel Interactor
CASP8	Novel Interactor
CBFB	Novel Interactor
CBLB	Novel Interactor
CCAR2	Novel Interactor
CCDC102A	Novel Interactor
CCDC141	Novel Interactor
CCDC173	Novel Interactor
CCDC42	Novel Interactor
CCDC47	Novel Interactor
CCDC50	Novel Interactor
CCDC87	Novel Interactor
CCDC92	Novel Interactor
CCDC97	Novel Interactor
CCNH	Novel Interactor
CCT5	Novel Interactor
CCZ1B	Novel Interactor
CD33	Novel Interactor
CD3E	Novel Interactor
CD3G	Novel Interactor
CD80	Novel Interactor
CDH6	Novel Interactor
CDK18	Novel Interactor
CDK2AP1	Novel Interactor
CDKN2A	Novel Interactor
CDV3	Novel Interactor
CEACAM21	Novel Interactor
CELA2A	Novel Interactor
CENPO	Novel Interactor
CENPQ	Novel Interactor
CEP57L1	Novel Interactor
CEP72	Novel Interactor
CERK	Novel Interactor
CERS6	Novel Interactor
CES1	Novel Interactor
CES1P1	Novel Interactor
CETP	Novel Interactor
CFDP1	Novel Interactor
CGB1	Novel Interactor
CGB7	Novel Interactor
CGB8	Novel Interactor
CHRNA9	Novel Interactor
CIPC	Novel Interactor
CKB	Novel Interactor
CLASP2	Novel Interactor
CLIC2	Novel Interactor
CLTA	Novel Interactor
CMBL	Novel Interactor
CNFN	Novel Interactor
CNGA1	Novel Interactor
CNIH3	Novel Interactor
CNOT1	Novel Interactor
CNTD2	Novel Interactor
CNTNAP4	Novel Interactor
COASY	Novel Interactor
COBLL1	Novel Interactor
COL11A2	Novel Interactor
COL18A1	Novel Interactor
COL4A1	Novel Interactor
COL7A1	Novel Interactor
COMMD1	Novel Interactor
COQ5	Novel Interactor
CORIN	Novel Interactor
CORO2A	Novel Interactor
COX5B	Novel Interactor
COX7B	Novel Interactor
CPEB2	Novel Interactor
CPNE2	Novel Interactor
CPQ	Novel Interactor
CPVL	Novel Interactor
CRHBP	Novel Interactor
CRTAP	Novel Interactor
CRYBG3	Novel Interactor
CSRNP3	Novel Interactor
CST1	Novel Interactor
CSTF2T	Novel Interactor
CSTF3	Novel Interactor
CTNND2	Novel Interactor
CTSK	Novel Interactor
CYBB	Novel Interactor
CYP4F3	Novel Interactor
DAGLB	Novel Interactor
DAP	Novel Interactor
DDX17	Novel Interactor
DDX3X	Novel Interactor
DDX3Y	Novel Interactor
DDX58	Novel Interactor
DGKE	Novel Interactor
DHFRL1	Novel Interactor
DHX57	Novel Interactor
DKC1	Novel Interactor
DNAH11	Novel Interactor
DNAJB11	Novel Interactor
DNAJC13	Novel Interactor
DNAJC19	Novel Interactor
DNAJC21	Novel Interactor
DNAJC22	Novel Interactor
DNAJC27	Novel Interactor
DNASE1L1	Novel Interactor
DOPEY2	Novel Interactor
DPEP1	Novel Interactor
DPP3	Novel Interactor
DPP7	Novel Interactor
E2F6	Novel Interactor
ECM2	Novel Interactor
EDEM1	Novel Interactor
EDIL3	Novel Interactor
EFCAB6	Novel Interactor
EFEMP2	Novel Interactor
EFR3B	Novel Interactor
EHMT2	Novel Interactor
EIF3E	Novel Interactor
EIF4A3	Novel Interactor
EIF4EBP3	Novel Interactor
ELAC2	Novel Interactor
ELAVL3	Novel Interactor
ELMSAN1	Novel Interactor
EML4	Novel Interactor
ENAH	Novel Interactor
ENTHD1	Novel Interactor
EPC1	Novel Interactor
ERI2	Novel Interactor
ERMAP	Novel Interactor
ERO1L	Novel Interactor
ERP29	Novel Interactor
EXOC3L2	Novel Interactor
EXOSC9	Novel Interactor
F13A1	Novel Interactor
FABP4	Novel Interactor
FAIM	Novel Interactor
FAM161A	Novel Interactor
FAM173B	Novel Interactor
FAM186B	Novel Interactor
FAM222A	Novel Interactor
FAM26E	Novel Interactor
FAM26F	Novel Interactor
FAM96B	Novel Interactor
FBXL2	Novel Interactor
FBXO44	Novel Interactor
FGF13	Novel Interactor
FGF2	Novel Interactor
FGFBP2	Novel Interactor
FGFR4	Novel Interactor
FILIP1	Novel Interactor
FKBP7	Novel Interactor
FLJ34503	Novel Interactor
FOS	Novel Interactor
FOXJ1	Novel Interactor
FOXK1	Novel Interactor
FUNDC2	Novel Interactor
FUT4	Novel Interactor
G3BP1	Novel Interactor
G6PC2	Novel Interactor
GABRE	Novel Interactor
GABRQ	Novel Interactor
GATC	Novel Interactor
GATSL3	Novel Interactor
GBF1	Novel Interactor
GCKR	Novel Interactor
GCOM1	Novel Interactor
GDAP2	Novel Interactor
GET4	Novel Interactor
GGCT	Novel Interactor
GID4	Novel Interactor
GIT1	Novel Interactor
GJA4	Novel Interactor
GJB2	Novel Interactor
GJB5	Novel Interactor
GLDC	Novel Interactor
GLTP	Novel Interactor
GNG12	Novel Interactor
GNL3	Novel Interactor
GOLT1B	Novel Interactor
GOT2	Novel Interactor
GPC6	Novel Interactor
GPX3	Novel Interactor
GRAP2	Novel Interactor
GRID2IP	Novel Interactor
GTPBP1	Novel Interactor
HAPLN1	Novel Interactor
HBEGF	Novel Interactor
HDHD2	Novel Interactor
HLCS	Novel Interactor
HMGXB4	Novel Interactor
HNRNPA2B1	Novel Interactor
HNRNPA3	Novel Interactor
HOXD10	Novel Interactor
HRH1	Novel Interactor
HS3ST5	Novel Interactor
HSF4	Novel Interactor
HSF5	Novel Interactor
HSP90AB1	Novel Interactor
IFITM1	Novel Interactor
IFNGR1	Novel Interactor
IGDCC3	Novel Interactor
IKZF2	Novel Interactor
IL10RA	Novel Interactor
IL2RG	Novel Interactor
IL32	Novel Interactor
IL6	Novel Interactor
ILF3	Novel Interactor
ILK	Novel Interactor
INPPL1	Novel Interactor
INTS1	Novel Interactor
INTS8	Novel Interactor
IRF2BPL	Novel Interactor
ITIH4	Novel Interactor
IVL	Novel Interactor
JOSD1	Novel Interactor
JRKL	Novel Interactor
KCNG4	Novel Interactor
KCNH3	Novel Interactor
KCNK17	Novel Interactor
KCNMB1	Novel Interactor
KCTD11	Novel Interactor
KDELR3	Novel Interactor
KDM2B	Novel Interactor
KIAA0930	Novel Interactor
KIAA1109	Novel Interactor
KIAA1456	Novel Interactor
KIF11	Novel Interactor
KIF2B	Novel Interactor
KLC4	Novel Interactor
KLHDC3	Novel Interactor
KLHL23	Novel Interactor
KLHL35	Novel Interactor
KLHL41	Novel Interactor
KMT2E	Novel Interactor
KRBA2	Novel Interactor
KRTAP5-1	Novel Interactor
L2HGDH	Novel Interactor
LACE1	Novel Interactor
LAPTM4B	Novel Interactor
LARGE	Novel Interactor
LENG9	Novel Interactor
LGALS3	Novel Interactor
LGI1	Novel Interactor
LILRA5	Novel Interactor
LIN52	Novel Interactor
LIN7B	Novel Interactor
LINC-PINT	Novel Interactor
LINC00311	Novel Interactor
LINC00313	Novel Interactor
LINC00334	Novel Interactor
LINC01547	Novel Interactor
LINC01558	Novel Interactor
LMBRD2	Novel Interactor
LMOD1	Novel Interactor
LOC81691	Novel Interactor
LRRC3	Novel Interactor
LRRC73	Novel Interactor
LYL1	Novel Interactor
MAD2L1	Novel Interactor
MAP2K5	Novel Interactor
MAP4K5	Novel Interactor
MAPK15	Novel Interactor
2016-03-06	Novel Interactor
MASP2	Novel Interactor
MATN1	Novel Interactor
MC1R	Novel Interactor
MDH2	Novel Interactor
METTL21A	Novel Interactor
METTL21B	Novel Interactor
MFSD11	Novel Interactor
MGAT2	Novel Interactor
MIB2	Novel Interactor
MICAL1	Novel Interactor
MICU3	Novel Interactor
MINA	Novel Interactor
MIXL1	Novel Interactor
MKRN1	Novel Interactor
MMD2	Novel Interactor
MME	Novel Interactor
MMP16	Novel Interactor
MOB2	Novel Interactor
MRE11A	Novel Interactor
MRPL18	Novel Interactor
MRPL28	Novel Interactor
MRPS18A	Novel Interactor
MSH6	Novel Interactor
MSI2	Novel Interactor
MT4	Novel Interactor
MTAP	Novel Interactor
MUL1	Novel Interactor
MVD	Novel Interactor
MVP	Novel Interactor
MYLIP	Novel Interactor
MYLPF	Novel Interactor
MYOF	Novel Interactor
NAA25	Novel Interactor
NAA30	Novel Interactor
NAA50	Novel Interactor
NABP1	Novel Interactor
NADK2	Novel Interactor
NADSYN1	Novel Interactor
NAP1L1	Novel Interactor
NARF	Novel Interactor
NCAPG	Novel Interactor
NCOA1	Novel Interactor
NDNF	Novel Interactor
NDUFAF6	Novel Interactor
NDUFB9	Novel Interactor
NECAB2	Novel Interactor
NEK9	Novel Interactor
NFE4	Novel Interactor
NINJ1	Novel Interactor
NIPAL2	Novel Interactor
NIPBL	Novel Interactor
NKX3-2	Novel Interactor
NLGN2	Novel Interactor
NLRX1	Novel Interactor
NMD3	Novel Interactor
NME9	Novel Interactor
NPIPB3	Novel Interactor
NPR2	Novel Interactor
NQO2	Novel Interactor
NRBP1	Novel Interactor
NTHL1	Novel Interactor
NTN3	Novel Interactor
NUCB1	Novel Interactor
NUDT12	Novel Interactor
NUP98	Novel Interactor
NWD2	Novel Interactor
OARD1	Novel Interactor
ODF4	Novel Interactor
OPLAH	Novel Interactor
OR1F1	Novel Interactor
ORAI2	Novel Interactor
ORM1	Novel Interactor
ORM2	Novel Interactor
OSMR	Novel Interactor
OTOL1	Novel Interactor
OTUD1	Novel Interactor
OTUD4	Novel Interactor
OXCT1	Novel Interactor
P3H1	Novel Interactor
P4HA2	Novel Interactor
PARK2	Novel Interactor
PARP14	Novel Interactor
PARS2	Novel Interactor
PDE12	Novel Interactor
PDE8B	Novel Interactor
PDPK1	Novel Interactor
PDRG1	Novel Interactor
PDX1	Novel Interactor
PDZD3	Novel Interactor
PECAM1	Novel Interactor
PEPD	Novel Interactor
PHLPP1	Novel Interactor
PIK3R2	Novel Interactor
PIK3R4	Novel Interactor
PIK3R6	Novel Interactor
PILRA	Novel Interactor
PIP4K2A	Novel Interactor
PITPNB	Novel Interactor
PLAGL1	Novel Interactor
PLCB2	Novel Interactor
PLCD1	Novel Interactor
PLEKHA3	Novel Interactor
PLEKHG2	Novel Interactor
PLGLB1	Novel Interactor
PLSCR3	Novel Interactor
PNLDC1	Novel Interactor
POC1A	Novel Interactor
POLA2	Novel Interactor
POLR2G	Novel Interactor
POLR2K	Novel Interactor
POLR3G	Novel Interactor
PPL	Novel Interactor
PPP2R3A	Novel Interactor
PPP2R5D	Novel Interactor
PPP3CA	Novel Interactor
PPP4C	Novel Interactor
PRAMEF1	Novel Interactor
PRDM2	Novel Interactor
PRKD3	Novel Interactor
PRKG2	Novel Interactor
PRPS2	Novel Interactor
PRR23B	Novel Interactor
PRR23C	Novel Interactor
PRTG	Novel Interactor
PSG7	Novel Interactor
PSMB9	Novel Interactor
PTAFR	Novel Interactor
PTGIS	Novel Interactor
PTPN21	Novel Interactor
PTPRM	Novel Interactor
PTPRN	Novel Interactor
PVRL3	Novel Interactor
PYROXD1	Novel Interactor
RAB10	Novel Interactor
RAB11FIP3	Novel Interactor
RAB11FIP4	Novel Interactor
RAB25	Novel Interactor
RAB28	Novel Interactor
RAB44	Novel Interactor
RAB6B	Novel Interactor
RALGDS	Novel Interactor
RALGPS2	Novel Interactor
RAN	Novel Interactor
RARS	Novel Interactor
RASGRP1	Novel Interactor
RASIP1	Novel Interactor
RBAKDN	Novel Interactor
RBFOX2	Novel Interactor
RBM22	Novel Interactor
RBM45	Novel Interactor
RBP7	Novel Interactor
RCN3	Novel Interactor
RFC3	Novel Interactor
RFC5	Novel Interactor
RGS17	Novel Interactor
RGS22	Novel Interactor
RHEBL1	Novel Interactor
RHOT2	Novel Interactor
RIBC2	Novel Interactor
RICTOR	Novel Interactor
RILPL2	Novel Interactor
RNASET2	Novel Interactor
RNF43	Novel Interactor
RPF1	Novel Interactor
RPH3A	Novel Interactor
RPL17P5	Novel Interactor
RPL37A	Novel Interactor
RPL3L	Novel Interactor
RPL6	Novel Interactor
RPP30	Novel Interactor
RPS13	Novel Interactor
RPS26P15	Novel Interactor
RPS6KA2	Novel Interactor
RPTOR	Novel Interactor
SAC3D1	Novel Interactor
SACS	Novel Interactor
SAMM50	Novel Interactor
SAP18	Novel Interactor
SCN3B	Novel Interactor
SCRG1	Novel Interactor
SCRIB	Novel Interactor
SDE2	Novel Interactor
SDR42E1	Novel Interactor
SDS	Novel Interactor
SEMA7A	Novel Interactor
SEPSECS	Novel Interactor
SERAC1	Novel Interactor
SESTD1	Novel Interactor
SFXN5	Novel Interactor
SGOL1	Novel Interactor
SGSH	Novel Interactor
SH3BP1	Novel Interactor
SHC1	Novel Interactor
SIDT2	Novel Interactor
SIGLEC12	Novel Interactor
SIGLEC14	Novel Interactor
SKA1	Novel Interactor
SLC1A5	Novel Interactor
SLC25A29	Novel Interactor
SLC25A3	Novel Interactor
SLC29A4	Novel Interactor
SLC35G2	Novel Interactor
SLC38A6	Novel Interactor
SLC38A8	Novel Interactor
SLC6A15	Novel Interactor
SLC6A2	Novel Interactor
SLC7A1	Novel Interactor
SLC8B1	Novel Interactor
SLC9A3R2	Novel Interactor
SLC9A7	Novel Interactor
SLCO2A1	Novel Interactor
SLIRP	Novel Interactor
SLITRK3	Novel Interactor
SMAD1	Novel Interactor
SMC1B	Novel Interactor
SMCR8	Novel Interactor
SMG8	Novel Interactor
SNED1	Novel Interactor
SOD2	Novel Interactor
SOX17	Novel Interactor
SPATS1	Novel Interactor
SPECC1	Novel Interactor
SPHAR	Novel Interactor
SPINT3	Novel Interactor
SPOCK1	Novel Interactor
SPR	Novel Interactor
SPTLC3	Novel Interactor
SPTSSA	Novel Interactor
SRD5A2	Novel Interactor
SSH3	Novel Interactor
SSTR2	Novel Interactor
ST13	Novel Interactor
ST3GAL1	Novel Interactor
ST5	Novel Interactor
STAC	Novel Interactor
STAT4	Novel Interactor
STK17B	Novel Interactor
STK3	Novel Interactor
STX8	Novel Interactor
STXBP4	Novel Interactor
SUDS3	Novel Interactor
SUGCT	Novel Interactor
SUV420H1	Novel Interactor
SVOP	Novel Interactor
SYNJ2	Novel Interactor
SYTL3	Novel Interactor
TAF1C	Novel Interactor
TAF8	Novel Interactor
TAGAP	Novel Interactor
TARS	Novel Interactor
TBL1X	Novel Interactor
TBX19	Novel Interactor
TBX2	Novel Interactor
TCF23	Novel Interactor
TCIRG1	Novel Interactor
TCP10	Novel Interactor
TELO2	Novel Interactor
TEX28	Novel Interactor
TEX40	Novel Interactor
TGFBI	Novel Interactor
THEM6	Novel Interactor
THUMPD1	Novel Interactor
TLE1	Novel Interactor
TLK2	Novel Interactor
TLR10	Novel Interactor
TMEFF2	Novel Interactor
TMEM120B	Novel Interactor
TMEM143	Novel Interactor
TMEM155	Novel Interactor
TMEM170A	Novel Interactor
TMEM194B	Novel Interactor
TMEM200B	Novel Interactor
TMEM201	Novel Interactor
TMEM214	Novel Interactor
TMEM245	Novel Interactor
TMEM63A	Novel Interactor
TMEM8B	Novel Interactor
TMOD1	Novel Interactor
TMPRSS4	Novel Interactor
TMX1	Novel Interactor
TNFRSF13B	Novel Interactor
TNIP3	Novel Interactor
TNNT1	Novel Interactor
TNRC6B	Novel Interactor
TOM1	Novel Interactor
TOMM34	Novel Interactor
TOMM6	Novel Interactor
TOPBP1	Novel Interactor
TOR1AIP1	Novel Interactor
TP53I13	Novel Interactor
TPBG	Novel Interactor
TPCN1	Novel Interactor
TPD52L2	Novel Interactor
TPST2	Novel Interactor
TRAP1	Novel Interactor
TRAPPC4	Novel Interactor
TRGV9	Novel Interactor
TRH	Novel Interactor
TRIM24	Novel Interactor
TRIO	Novel Interactor
TRIOBP	Novel Interactor
TRMT112	Novel Interactor
TRPC3	Novel Interactor
TSPO2	Novel Interactor
TTC14	Novel Interactor
TTC30A	Novel Interactor
TTLL12	Novel Interactor
TYR	Novel Interactor
UBA7	Novel Interactor
UBR3	Novel Interactor
UCHL3	Novel Interactor
UFM1	Novel Interactor
UGT3A1	Novel Interactor
UMODL1	Novel Interactor
UPK1B	Novel Interactor
UPK2	Novel Interactor
USB1	Novel Interactor
USP14	Novel Interactor
USP22	Novel Interactor
USP9X	Novel Interactor
VAT1L	Novel Interactor
VDR	Novel Interactor
VIPR1	Novel Interactor
VSIG10	Novel Interactor
VWA5A	Novel Interactor
WASF3	Novel Interactor
WBSCR22	Novel Interactor
WDR45B	Novel Interactor
WDR70	Novel Interactor
WDR72	Novel Interactor
WISP1	Novel Interactor
WRNIP1	Novel Interactor
WSB2	Novel Interactor
WWOX	Novel Interactor
YBX2	Novel Interactor
YIF1B	Novel Interactor
ZBBX	Novel Interactor
ZIC3	Novel Interactor
ZNF134	Novel Interactor
ZNF148	Novel Interactor
ZNF160	Novel Interactor
ZNF263	Novel Interactor
ZNF287	Novel Interactor
ZNF319	Novel Interactor
ZNF385A	Novel Interactor
ZNF419	Novel Interactor
ZNF512	Novel Interactor
ZNF574	Novel Interactor
ZNF606	Novel Interactor
ZNF624	Novel Interactor
ZNF655	Novel Interactor
ZUFSP	Novel Interactor
Protein-Protein Interactions
Gene 1	Gene 2	Type
PNMA1	RSPH9	Known PPI
SAXO1	VPS28	Known PPI
NPY5R	PYY	Known PPI
NPY5R	RNF181	Known PPI
NPY5R	NUPR1	Known PPI
ROCK1	TSG101	Known PPI
KIFC3	RSPH14	Known PPI
KIFC3	TSG101	Known PPI
BLOC1S1	DYNLL2	Known PPI
CCDC102B	RSPH14	Known PPI
IFT52	SNRPN	Known PPI
MAGEA8	PKD2	Known PPI
KRTAP10-8	PKD2	Known PPI
VPS4A	VPS4B	Known PPI
CCNA1	RB1	Known PPI
CCNA1	RBL1	Known PPI
CCNA1	CDKN1B	Known PPI
CCNA1	CDK1	Known PPI
CCNA1	HIST1H2BA	Known PPI
CCNA1	CKS1B	Known PPI
CCNA1	RBM4	Known PPI
CCNA1	PROCA1	Known PPI
CCNA1	SRC	Known PPI
CCNA1	SP1	Known PPI
CCNA1	MCM6	Known PPI
CCNA1	CKS2	Known PPI
CCNA1	GNB2L1	Known PPI
CCNA1	GPS2	Known PPI
CCNA1	CDK2	Known PPI
CCNA1	INCA1	Known PPI
CCNA1	CDKN1A	Known PPI
CCNA1	PGR	Known PPI
CCNA1	RBL2	Known PPI
CCNA1	E2F1	Known PPI
CCNA1	NPAT	Known PPI
CCNA1	HIST1H1A	Known PPI
CCNA1	MCM4	Known PPI
CCNA1	KLHDC9	Known PPI
CCNA1	CDC20	Known PPI
CCNA1	MYBL2	Known PPI
CCNA1	HIST1H1B	Known PPI
CCNA1	RPA1	Known PPI
CCNA1	CDC25A	Known PPI
CCNA1	CUX1	Known PPI
CCNA1	XRCC6	Known PPI
IHH	PTCH1	Known PPI
TAX1BP1	TSG101	Known PPI
DOC2A	DYNLT1	Known PPI
AEN	RPGRIP1	Known PPI
PDCD6	PDCD6IP	Known PPI
COX5A	DNAI1	Known PPI
COX5A	DYNLL2	Known PPI
MACF1	TRAF3IP1	Known PPI
ETNPPL	PIH1D1	Known PPI
DCTN4	DYNLL2	Known PPI
IFT122	SPO11	Known PPI
DNAJC14	DRD1	Known PPI
NFE2	TSG101	Known PPI
CHMP4A	PDCD6IP	Known PPI
CHMP4A	CHMP5	Known PPI
LRRC6	ZMYND10	Known PPI
DNM3	DYNLL1	Known PPI
MSL1	PIH1D1	Known PPI
BBS2	EEF1A1	Known PPI
BBS2	BHMT	Known PPI
BBS2	EPAS1	Known PPI
BBS2	RBPMS	Known PPI
BBS2	PAX2	Known PPI
BBS2	FHOD1	Known PPI
BBS2	KRT18	Known PPI
BBS2	HSCB	Known PPI
BBS2	PSME3	Known PPI
BBS2	EXOC7	Known PPI
BBS2	MDFI	Known PPI
CYCS	PIH1D1	Known PPI
ARHGAP32	NPHP1	Known PPI
EP300	TSG101	Known PPI
DYT10	SPAG1	Known PPI
CRNKL1	PIH1D1	Known PPI
BMF	DYNLL2	Known PPI
BMF	DYNLL1	Known PPI
B9D1	B9D2	Known PPI
B9D1	CCNB1IP1	Known PPI
B9D1	EXOSC10	Known PPI
B9D1	LIG4	Known PPI
B9D1	PAH	Known PPI
B9D1	MRPS35	Known PPI
CHCHD3	RPGRIP1	Known PPI
CCDC36	DYNLL2	Known PPI
CCDC36	DYNLL1	Known PPI
FEM1C	RPGRIP1	Known PPI
DTNBP1	IFT20	Known PPI
DTNBP1	TRAF3IP1	Known PPI
DNAI1	PAFAH1B1	Known PPI
MEN1	TSG101	Known PPI
TRIM74	TSG101	Known PPI
CCNB1	PTCH1	Known PPI
SMC2	TRAF3IP1	Known PPI
B3GALT4	DYNLL1	Known PPI
FSD2	IFT20	Known PPI
NPHP4	RPGRIP1	Known PPI
NPHP4	RPGRIP1L	Known PPI
COTL1	DYNLL2	Known PPI
DOCK9	PTCH1	Known PPI
ARL2	DYNLL2	Known PPI
AMBRA1	DYNLL1	Known PPI
GABARAP	VPS28	Known PPI
CENPE	DNAJB1	Known PPI
TRIM23	TSG101	Known PPI
FAM74A4	RPGRIP1	Known PPI
HOXA1	PDCD6IP	Known PPI
RNF41	TSG101	Known PPI
MSN	PTCH1	Known PPI
DNAJB1	SOD1	Known PPI
DNAJB1	ECSIT	Known PPI
DNAJB1	FANCC	Known PPI
DNAJB1	FANCA	Known PPI
DNAJB1	SPP1	Known PPI
DNAJB1	NRAS	Known PPI
DNAJB1	HSPA8	Known PPI
DNAJB1	HSF1	Known PPI
DNAJB1	PTGES3	Known PPI
DNAJB1	DNAJC3	Known PPI
DNAJB1	MAST1	Known PPI
DNAJB1	TERF1	Known PPI
DNAJB1	NQO1	Known PPI
DNAJB1	PLEKHO1	Known PPI
DNAJB1	GLB1	Known PPI
DNAJB1	PSEN2	Known PPI
DNAJB1	ZFP36	Known PPI
DNAJB1	STUB1	Known PPI
DNAJB1	HSPA1A	Known PPI
DNAJB1	HSPA4	Known PPI
DNAH7	UBC	Known PPI
RSPH14	TRIM69	Known PPI
RSPH14	TCF4	Known PPI
RSPH14	SMAD4	Known PPI
CHMP2A	VPS4B	Known PPI
CXCR1	PDCD6IP	Known PPI
PKD1	PTK2	Known PPI
PKD1	RGS7	Known PPI
PKD1	VIM	Known PPI
PKD1	VCL	Known PPI
PKD1	SIAH1	Known PPI
PKD1	TLN1	Known PPI
PKD1	PKD2	Known PPI
PKD1	SRC	Known PPI
PKD1	PXN	Known PPI
ATXN10	GNB2	Known PPI
ATXN10	GNB1	Known PPI
ATXN10	PPP1R12A	Known PPI
ATXN10	GLS	Known PPI
ATXN10	MRPS16	Known PPI
ATXN10	GOLGA1	Known PPI
ATXN10	OGT	Known PPI
ATXN10	FN1	Known PPI
TLN2	TSG101	Known PPI
HAUS1	TSG101	Known PPI
HAUS1	IFT20	Known PPI
AKR1B10	DYNLL2	Known PPI
BCL2L11	DYNLL2	Known PPI
BCL2L11	DYNLL1	Known PPI
BRCA1	PPP1CB	Known PPI
BRCA1	RPGRIP1	Known PPI
BRCA1	DNAJB1	Known PPI
BRCA1	CCNA1	Known PPI
IFT172	LHX4	Known PPI
IFT172	LHX3	Known PPI
CTNNA1	PKD1	Known PPI
CACTIN	TSG101	Known PPI
BMPR2	DYNLT1	Known PPI
GCC1	PIH1D1	Known PPI
PDLIM7	TSG101	Known PPI
MAPK6	PDCD6IP	Known PPI
MAPK6	PIH1D1	Known PPI
DHH	PTCH1	Known PPI
PKD2	TPM1	Known PPI
PKD2	PLSCR1	Known PPI
PKD2	TNNI3	Known PPI
PKD2	TAZ	Known PPI
PKD2	TRPC1	Known PPI
A2M	DNAJB1	Known PPI
CEP290	MAPK10	Known PPI
CA4	PIH1D1	Known PPI
SPAG16	SPAG6	Known PPI
RNF126	TSG101	Known PPI
MEIG1	SPAG16	Known PPI
SMC3	TRAF3IP1	Known PPI
COL1A1	PKD1	Known PPI
ANAPC2	INVS	Known PPI
NUBPL	PPP1CB	Known PPI
PDCD5	PIH1D1	Known PPI
LRP1	PTCH1	Known PPI
PDIA3	PTCH1	Known PPI
DNMT1	TSG101	Known PPI
DNMT1	DYNLL1	Known PPI
ISL1	PTCH1	Known PPI
RPGRIP1	TBC1D7	Known PPI
RPGRIP1	ZNF417	Known PPI
RPGRIP1	TRIB3	Known PPI
RPGRIP1	ZNF564	Known PPI
RPGRIP1	SCNM1	Known PPI
RPGRIP1	RPP25L	Known PPI
RPGRIP1	ZNF337	Known PPI
RPGRIP1	TFPT	Known PPI
NEURL2	PDCD6IP	Known PPI
MDM2	TSG101	Known PPI
NPHP1	PAK2	Known PPI
NPHP1	RPGRIP1L	Known PPI
NPHP1	NPHP4	Known PPI
NPHP1	UBQLN4	Known PPI
NPHP1	NPHP3	Known PPI
NPHP1	TUBB	Known PPI
NPHP1	TNK2	Known PPI
NPHP1	PTK2B	Known PPI
IQCE	RPGRIP1	Known PPI
CHMP5	MITD1	Known PPI
CHMP5	RPL38	Known PPI
CHMP5	GTF3A	Known PPI
CHMP5	NDN	Known PPI
CHMP5	ZNF142	Known PPI
CHMP5	ZNF91	Known PPI
CHMP5	VPS4B	Known PPI
CHMP5	VTA1	Known PPI
CHMP5	PDCD10	Known PPI
CHMP5	SMARCA4	Known PPI
CHMP5	URGCP	Known PPI
CHMP5	STAMBP	Known PPI
RPGRIP1L	TBXA2R	Known PPI
NEDD4	SMO	Known PPI
EGFR	PDCD6IP	Known PPI
VPS4B	ZFYVE19	Known PPI
KRT13	TSG101	Known PPI
DVL2	DYNLT1	Known PPI
CACNA1E	EFHC1	Known PPI
FHOD1	PTCH1	Known PPI
BBS7	JUN	Known PPI
BBS7	PAX2	Known PPI
BBS7	CLUAP1	Known PPI
BBS7	FHOD1	Known PPI
BBS7	KRT18	Known PPI
CNPY4	DRC7	Known PPI
KATNAL1	TSG101	Known PPI
DRD5	GABRG2	Known PPI
DRD5	GNA12	Known PPI
DRD5	GNAZ	Known PPI
DRD5	NCS1	Known PPI
DRD5	GNA13	Known PPI
GGA3	TSG101	Known PPI
NUTM1	ZMYND10	Known PPI
CCNE1	CDK3	Known PPI
LAMTOR2	LRRC6	Known PPI
PACS1	PKD2	Known PPI
BRMS1	DNAJB1	Known PPI
BCR	TSG101	Known PPI
SFR1	TRAF3IP1	Known PPI
TTC28	UBC	Known PPI
DNAJA4	DRC1	Known PPI
CHD2	PTCH1	Known PPI
HTT	IFT20	Known PPI
FZD5	PTCH1	Known PPI
CCDC53	IFT20	Known PPI
ADORA1	DRD1	Known PPI
TNNT3	TSG101	Known PPI
NUP160	PTCH1	Known PPI
C12orf40	DYNLL2	Known PPI
LMLN	VPS37A	Known PPI
ARRDC3	PDCD6IP	Known PPI
KIFAP3	RPGR	Known PPI
GRB2	PDCD6IP	Known PPI
CETN3	SGSM1	Known PPI
CETN3	PDE6D	Known PPI
CETN3	IKBKG	Known PPI
CETN3	POC5	Known PPI
CETN3	LRIF1	Known PPI
CETN3	UNC119	Known PPI
C1orf216	CCDC114	Known PPI
CDK1	PTCH1	Known PPI
PLA2G15	TSG101	Known PPI
CDH1	PKD1	Known PPI
IQGAP1	TSG101	Known PPI
MYCBP2	PTCH1	Known PPI
ABCA1	ATXN10	Known PPI
C14orf1	DYNLL1	Known PPI
GMCL1	TSG101	Known PPI
CHMP1B	VPS4B	Known PPI
CHMP1B	CHMP5	Known PPI
DYNLT1	SCRN3	Known PPI
DYNLT1	TUBA3C	Known PPI
DYNLT1	PVR	Known PPI
DYNLT1	RNF185	Known PPI
DYNLT1	VDAC1	Known PPI
DYNLT1	RAD21	Known PPI
DYNLT1	NME1-NME2	Known PPI
DYNLT1	PTH1R	Known PPI
DYNLT1	TXN	Known PPI
DYNLT1	HSPB9	Known PPI
DYNLT1	UBE2E2	Known PPI
DYNLT1	PCSK5	Known PPI
DYNLT1	NRF1	Known PPI
DYNLT1	PDCD4	Known PPI
DYNLT1	METTL2A	Known PPI
DYNLT1	SVIL	Known PPI
DYNLT1	FAM46C	Known PPI
DYNLT1	FZR1	Known PPI
DYNLT1	TROAP	Known PPI
BBS4	PCM1	Known PPI
BBS4	EEF1A1	Known PPI
BBS4	BHMT	Known PPI
BBS4	EPAS1	Known PPI
BBS4	PAX2	Known PPI
BBS4	FHOD1	Known PPI
BBS4	EIF3A	Known PPI
BBS4	KRT18	Known PPI
BBS4	HSCB	Known PPI
BBS4	CALCA	Known PPI
BBS4	MYOG	Known PPI
BBS4	EXOC7	Known PPI
BBS4	DCTN1	Known PPI
CEP55	PDCD6IP	Known PPI
CEP55	TSG101	Known PPI
ARL13B	UBE2I	Known PPI
COPG1	DRD1	Known PPI
MARK2	PKD1	Known PPI
HS6ST1	PIH1D1	Known PPI
[truncated: 1,451 more rows]

## Sheet: PPIs in the Interactome
Gene 1	Gene 2	Type
PNMA1	RSPH9	Known PPI
SAXO1	VPS28	Known PPI
NPY5R	PYY	Known PPI
NPY5R	RNF181	Known PPI
NPY5R	NUPR1	Known PPI
ROCK1	TSG101	Known PPI
KIFC3	RSPH14	Known PPI
KIFC3	TSG101	Known PPI
BLOC1S1	DYNLL2	Known PPI
CCDC102B	RSPH14	Known PPI
IFT52	SNRPN	Known PPI
MAGEA8	PKD2	Known PPI
KRTAP10-8	PKD2	Known PPI
VPS4A	VPS4B	Known PPI
CCNA1	RB1	Known PPI
CCNA1	RBL1	Known PPI
CCNA1	CDKN1B	Known PPI
CCNA1	CDK1	Known PPI
CCNA1	HIST1H2BA	Known PPI
CCNA1	CKS1B	Known PPI
CCNA1	RBM4	Known PPI
CCNA1	PROCA1	Known PPI
CCNA1	SRC	Known PPI
CCNA1	SP1	Known PPI
CCNA1	MCM6	Known PPI
CCNA1	CKS2	Known PPI
CCNA1	GNB2L1	Known PPI
CCNA1	GPS2	Known PPI
CCNA1	CDK2	Known PPI
CCNA1	INCA1	Known PPI
CCNA1	CDKN1A	Known PPI
CCNA1	PGR	Known PPI
CCNA1	RBL2	Known PPI
CCNA1	E2F1	Known PPI
CCNA1	NPAT	Known PPI
CCNA1	HIST1H1A	Known PPI
CCNA1	MCM4	Known PPI
CCNA1	KLHDC9	Known PPI
CCNA1	CDC20	Known PPI
CCNA1	MYBL2	Known PPI
CCNA1	HIST1H1B	Known PPI
CCNA1	RPA1	Known PPI
CCNA1	CDC25A	Known PPI
CCNA1	CUX1	Known PPI
CCNA1	XRCC6	Known PPI
IHH	PTCH1	Known PPI
TAX1BP1	TSG101	Known PPI
DOC2A	DYNLT1	Known PPI
AEN	RPGRIP1	Known PPI
PDCD6	PDCD6IP	Known PPI
COX5A	DNAI1	Known PPI
COX5A	DYNLL2	Known PPI
MACF1	TRAF3IP1	Known PPI
ETNPPL	PIH1D1	Known PPI
DCTN4	DYNLL2	Known PPI
IFT122	SPO11	Known PPI
DNAJC14	DRD1	Known PPI
NFE2	TSG101	Known PPI
CHMP4A	PDCD6IP	Known PPI
CHMP4A	CHMP5	Known PPI
LRRC6	ZMYND10	Known PPI
DNM3	DYNLL1	Known PPI
MSL1	PIH1D1	Known PPI
BBS2	EEF1A1	Known PPI
BBS2	BHMT	Known PPI
BBS2	EPAS1	Known PPI
BBS2	RBPMS	Known PPI
BBS2	PAX2	Known PPI
BBS2	FHOD1	Known PPI
BBS2	KRT18	Known PPI
BBS2	HSCB	Known PPI
BBS2	PSME3	Known PPI
BBS2	EXOC7	Known PPI
BBS2	MDFI	Known PPI
CYCS	PIH1D1	Known PPI
ARHGAP32	NPHP1	Known PPI
EP300	TSG101	Known PPI
DYT10	SPAG1	Known PPI
CRNKL1	PIH1D1	Known PPI
BMF	DYNLL2	Known PPI
BMF	DYNLL1	Known PPI
B9D1	B9D2	Known PPI
B9D1	CCNB1IP1	Known PPI
B9D1	EXOSC10	Known PPI
B9D1	LIG4	Known PPI
B9D1	PAH	Known PPI
B9D1	MRPS35	Known PPI
CHCHD3	RPGRIP1	Known PPI
CCDC36	DYNLL2	Known PPI
CCDC36	DYNLL1	Known PPI
FEM1C	RPGRIP1	Known PPI
DTNBP1	IFT20	Known PPI
DTNBP1	TRAF3IP1	Known PPI
DNAI1	PAFAH1B1	Known PPI
MEN1	TSG101	Known PPI
TRIM74	TSG101	Known PPI
CCNB1	PTCH1	Known PPI
SMC2	TRAF3IP1	Known PPI
B3GALT4	DYNLL1	Known PPI
FSD2	IFT20	Known PPI
NPHP4	RPGRIP1	Known PPI
NPHP4	RPGRIP1L	Known PPI
COTL1	DYNLL2	Known PPI
DOCK9	PTCH1	Known PPI
ARL2	DYNLL2	Known PPI
AMBRA1	DYNLL1	Known PPI
GABARAP	VPS28	Known PPI
CENPE	DNAJB1	Known PPI
TRIM23	TSG101	Known PPI
FAM74A4	RPGRIP1	Known PPI
HOXA1	PDCD6IP	Known PPI
RNF41	TSG101	Known PPI
MSN	PTCH1	Known PPI
DNAJB1	SOD1	Known PPI
DNAJB1	ECSIT	Known PPI
DNAJB1	FANCC	Known PPI
DNAJB1	FANCA	Known PPI
DNAJB1	SPP1	Known PPI
DNAJB1	NRAS	Known PPI
DNAJB1	HSPA8	Known PPI
DNAJB1	HSF1	Known PPI
DNAJB1	PTGES3	Known PPI
DNAJB1	DNAJC3	Known PPI
DNAJB1	MAST1	Known PPI
DNAJB1	TERF1	Known PPI
DNAJB1	NQO1	Known PPI
DNAJB1	PLEKHO1	Known PPI
DNAJB1	GLB1	Known PPI
DNAJB1	PSEN2	Known PPI
DNAJB1	ZFP36	Known PPI
DNAJB1	STUB1	Known PPI
DNAJB1	HSPA1A	Known PPI
DNAJB1	HSPA4	Known PPI
DNAH7	UBC	Known PPI
RSPH14	TRIM69	Known PPI
RSPH14	TCF4	Known PPI
RSPH14	SMAD4	Known PPI
CHMP2A	VPS4B	Known PPI
CXCR1	PDCD6IP	Known PPI
PKD1	PTK2	Known PPI
PKD1	RGS7	Known PPI
PKD1	VIM	Known PPI
PKD1	VCL	Known PPI
PKD1	SIAH1	Known PPI
PKD1	TLN1	Known PPI
PKD1	PKD2	Known PPI
PKD1	SRC	Known PPI
PKD1	PXN	Known PPI
ATXN10	GNB2	Known PPI
ATXN10	GNB1	Known PPI
ATXN10	PPP1R12A	Known PPI
ATXN10	GLS	Known PPI
ATXN10	MRPS16	Known PPI
ATXN10	GOLGA1	Known PPI
ATXN10	OGT	Known PPI
ATXN10	FN1	Known PPI
TLN2	TSG101	Known PPI
HAUS1	TSG101	Known PPI
HAUS1	IFT20	Known PPI
AKR1B10	DYNLL2	Known PPI
BCL2L11	DYNLL2	Known PPI
BCL2L11	DYNLL1	Known PPI
BRCA1	PPP1CB	Known PPI
BRCA1	RPGRIP1	Known PPI
BRCA1	DNAJB1	Known PPI
BRCA1	CCNA1	Known PPI
IFT172	LHX4	Known PPI
IFT172	LHX3	Known PPI
CTNNA1	PKD1	Known PPI
CACTIN	TSG101	Known PPI
BMPR2	DYNLT1	Known PPI
GCC1	PIH1D1	Known PPI
PDLIM7	TSG101	Known PPI
MAPK6	PDCD6IP	Known PPI
MAPK6	PIH1D1	Known PPI
DHH	PTCH1	Known PPI
PKD2	TPM1	Known PPI
PKD2	PLSCR1	Known PPI
PKD2	TNNI3	Known PPI
PKD2	TAZ	Known PPI
PKD2	TRPC1	Known PPI
A2M	DNAJB1	Known PPI
CEP290	MAPK10	Known PPI
CA4	PIH1D1	Known PPI
SPAG16	SPAG6	Known PPI
RNF126	TSG101	Known PPI
MEIG1	SPAG16	Known PPI
SMC3	TRAF3IP1	Known PPI
COL1A1	PKD1	Known PPI
ANAPC2	INVS	Known PPI
NUBPL	PPP1CB	Known PPI
PDCD5	PIH1D1	Known PPI
LRP1	PTCH1	Known PPI
PDIA3	PTCH1	Known PPI
DNMT1	TSG101	Known PPI
DNMT1	DYNLL1	Known PPI
ISL1	PTCH1	Known PPI
RPGRIP1	TBC1D7	Known PPI
RPGRIP1	ZNF417	Known PPI
RPGRIP1	TRIB3	Known PPI
RPGRIP1	ZNF564	Known PPI
RPGRIP1	SCNM1	Known PPI
RPGRIP1	RPP25L	Known PPI
RPGRIP1	ZNF337	Known PPI
RPGRIP1	TFPT	Known PPI
NEURL2	PDCD6IP	Known PPI
MDM2	TSG101	Known PPI
NPHP1	PAK2	Known PPI
NPHP1	RPGRIP1L	Known PPI
NPHP1	NPHP4	Known PPI
NPHP1	UBQLN4	Known PPI
NPHP1	NPHP3	Known PPI
NPHP1	TUBB	Known PPI
NPHP1	TNK2	Known PPI
NPHP1	PTK2B	Known PPI
IQCE	RPGRIP1	Known PPI
CHMP5	MITD1	Known PPI
CHMP5	RPL38	Known PPI
CHMP5	GTF3A	Known PPI
CHMP5	NDN	Known PPI
CHMP5	ZNF142	Known PPI
CHMP5	ZNF91	Known PPI
CHMP5	VPS4B	Known PPI
CHMP5	VTA1	Known PPI
CHMP5	PDCD10	Known PPI
CHMP5	SMARCA4	Known PPI
CHMP5	URGCP	Known PPI
CHMP5	STAMBP	Known PPI
RPGRIP1L	TBXA2R	Known PPI
NEDD4	SMO	Known PPI
EGFR	PDCD6IP	Known PPI
VPS4B	ZFYVE19	Known PPI
KRT13	TSG101	Known PPI
DVL2	DYNLT1	Known PPI
CACNA1E	EFHC1	Known PPI
FHOD1	PTCH1	Known PPI
BBS7	JUN	Known PPI
BBS7	PAX2	Known PPI
BBS7	CLUAP1	Known PPI
BBS7	FHOD1	Known PPI
BBS7	KRT18	Known PPI
CNPY4	DRC7	Known PPI
KATNAL1	TSG101	Known PPI
DRD5	GABRG2	Known PPI
DRD5	GNA12	Known PPI
DRD5	GNAZ	Known PPI
DRD5	NCS1	Known PPI
DRD5	GNA13	Known PPI
GGA3	TSG101	Known PPI
NUTM1	ZMYND10	Known PPI
CCNE1	CDK3	Known PPI
LAMTOR2	LRRC6	Known PPI
PACS1	PKD2	Known PPI
BRMS1	DNAJB1	Known PPI
BCR	TSG101	Known PPI
SFR1	TRAF3IP1	Known PPI
TTC28	UBC	Known PPI
DNAJA4	DRC1	Known PPI
CHD2	PTCH1	Known PPI
HTT	IFT20	Known PPI
FZD5	PTCH1	Known PPI
CCDC53	IFT20	Known PPI
ADORA1	DRD1	Known PPI
TNNT3	TSG101	Known PPI
NUP160	PTCH1	Known PPI
C12orf40	DYNLL2	Known PPI
LMLN	VPS37A	Known PPI
ARRDC3	PDCD6IP	Known PPI
KIFAP3	RPGR	Known PPI
GRB2	PDCD6IP	Known PPI
CETN3	SGSM1	Known PPI
CETN3	PDE6D	Known PPI
CETN3	IKBKG	Known PPI
CETN3	POC5	Known PPI
CETN3	LRIF1	Known PPI
CETN3	UNC119	Known PPI
C1orf216	CCDC114	Known PPI
CDK1	PTCH1	Known PPI
PLA2G15	TSG101	Known PPI
CDH1	PKD1	Known PPI
IQGAP1	TSG101	Known PPI
MYCBP2	PTCH1	Known PPI
ABCA1	ATXN10	Known PPI
C14orf1	DYNLL1	Known PPI
GMCL1	TSG101	Known PPI
CHMP1B	VPS4B	Known PPI
CHMP1B	CHMP5	Known PPI
DYNLT1	SCRN3	Known PPI
DYNLT1	TUBA3C	Known PPI
DYNLT1	PVR	Known PPI
DYNLT1	RNF185	Known PPI
DYNLT1	VDAC1	Known PPI
DYNLT1	RAD21	Known PPI
DYNLT1	NME1-NME2	Known PPI
DYNLT1	PTH1R	Known PPI
DYNLT1	TXN	Known PPI
DYNLT1	HSPB9	Known PPI
DYNLT1	UBE2E2	Known PPI
DYNLT1	PCSK5	Known PPI
DYNLT1	NRF1	Known PPI
DYNLT1	PDCD4	Known PPI
DYNLT1	METTL2A	Known PPI
DYNLT1	SVIL	Known PPI
DYNLT1	FAM46C	Known PPI
DYNLT1	FZR1	Known PPI
DYNLT1	TROAP	Known PPI
BBS4	PCM1	Known PPI
BBS4	EEF1A1	Known PPI
BBS4	BHMT	Known PPI
BBS4	EPAS1	Known PPI
BBS4	PAX2	Known PPI
BBS4	FHOD1	Known PPI
BBS4	EIF3A	Known PPI
BBS4	KRT18	Known PPI
BBS4	HSCB	Known PPI
BBS4	CALCA	Known PPI
BBS4	MYOG	Known PPI
BBS4	EXOC7	Known PPI
BBS4	DCTN1	Known PPI
CEP55	PDCD6IP	Known PPI
CEP55	TSG101	Known PPI
ARL13B	UBE2I	Known PPI
COPG1	DRD1	Known PPI
MARK2	PKD1	Known PPI
HS6ST1	PIH1D1	Known PPI
ACOX1	PIH1D1	Known PPI
IFT140	PFDN1	Known PPI
IFT140	RANBP2	Known PPI
IFT140	NEK2	Known PPI
PNMA5	VPS28	Known PPI
RACGAP1	TSG101	Known PPI
PDE6D	RPGR	Known PPI
EMILIN1	IFT20	Known PPI
HMG20A	RSPH9	Known PPI
AKAP3	ROPN1L	Known PPI
COL2A1	PKD1	Known PPI
VPS28	VPS52	Known PPI
VPS28	VPS37A	Known PPI
VPS28	VPS37B	Known PPI
VPS28	VPS37C	Known PPI
COPG2	DRD1	Known PPI
FNDC3A	PTCH1	Known PPI
NPM1	RPGR	Known PPI
DYNLL1	PKIA	Known PPI
DYNLL1	THAP8	Known PPI
DYNLL1	NFKBIA	Known PPI
DYNLL1	LDHA	Known PPI
DYNLL1	GPHN	Known PPI
DYNLL1	RGS2	Known PPI
DYNLL1	NTRK2	Known PPI
DYNLL1	TUBB	Known PPI
DYNLL1	NOS1	Known PPI
DYNLL1	NDUFA4L2	Known PPI
DYNLL1	PFKP	Known PPI
DYNLL1	PAN2	Known PPI
DYNLL1	MAP1B	Known PPI
DYNLL1	IQUB	Known PPI
DYNLL1	TERT	Known PPI
DYNLL1	KANK2	Known PPI
DYNLL1	HSPA8	Known PPI
DYNLL1	PAK1	Known PPI
DYNLL1	GLUD1	Known PPI
DYNLL1	MARK3	Known PPI
DYNLL1	NTRK1	Known PPI
DYNLL1	MAST2	Known PPI
DYNLL1	MYO10	Known PPI
DYNLL1	ZNF354A	Known PPI
DYNLL1	ME2	Known PPI
DYNLL1	INPP1	Known PPI
DYNLL1	PKIB	Known PPI
DYNLL1	GAPDH	Known PPI
DYNLL1	TNFRSF14	Known PPI
DYNLL1	ZMYND11	Known PPI
DYNLL1	PAX6	Known PPI
DYNLL1	GLUL	Known PPI
DYNLL1	PKIG	Known PPI
DYNLL1	PFKM	Known PPI
DYNLL1	MYO5A	Known PPI
DYNLL1	ZHX1	Known PPI
DYNLL1	EEF1A1	Known PPI
DYNLL1	TP53BP1	Known PPI
DYNLL1	TRPS1	Known PPI
DYNLL1	RAB4A	Known PPI
DYNLL1	MTA1	Known PPI
DYNLL1	GNB2L1	Known PPI
DYNLL1	MTR	Known PPI
DYNLL1	TUBA3C	Known PPI
DYNLL1	PARD3	Known PPI
DYNLL1	NTRK3	Known PPI
DYNLL1	GRIN3A	Known PPI
DYNLL1	SHROOM3	Known PPI
DYNLL1	NRF1	Known PPI
DYNLL1	VIM	Known PPI
DYNLL1	TXNDC17	Known PPI
DYNLL1	POLH	Known PPI
DYNLL1	HIP1R	Known PPI
AP3M1	RSPH14	Known PPI
DIAPH1	PKD2	Known PPI
C9orf16	CEP290	Known PPI
CEP76	DZIP1L	Known PPI
THRB	TSG101	Known PPI
AKAP9	TSG101	Known PPI
DNAL4	GPBP1	Known PPI
DNAL4	GNA14	Known PPI
DNAL4	NOTCH2NL	Known PPI
DNAL4	DYNLL2	Known PPI
DNAL4	FHL5	Known PPI
DNAL4	KRTAP10-3	Known PPI
DNAL4	SCTR	Known PPI
DNAL4	TRIM54	Known PPI
NEK8	TRIM69	Known PPI
NEK8	UBC	Known PPI
NEK8	TCF4	Known PPI
NEK8	TGFBR1	Known PPI
CDR1	ZMYND10	Known PPI
KRTAP10-3	ZMYND10	Known PPI
KRTAP10-3	PKD2	Known PPI
ADORA2A	DRD2	Known PPI
TOM1L1	TSG101	Known PPI
UBA52	VPS28	Known PPI
TRAF3	TRAF3IP1	Known PPI
SPTBN1	TSG101	Known PPI
SPTBN1	TRAF3IP1	Known PPI
CAMK2D	DNAL4	Known PPI
EFHC1	TEX11	Known PPI
EFHC1	EIF4ENIF1	Known PPI
EFHC1	REL	Known PPI
EFHC1	IKZF3	Known PPI
EFHC1	TCF4	Known PPI
ACVR1	NEK8	Known PPI
GOLGA2	RSPH14	Known PPI
GOLGA2	VPS28	Known PPI
GOLGA2	IFT20	Known PPI
GOLGA2	IFT27	Known PPI
F2R	PDCD6IP	Known PPI
TRIM54	VPS28	Known PPI
RAD18	TSG101	Known PPI
PCM1	TTC8	Known PPI
TSG101	UBAP1	Known PPI
TSG101	VPS37A	Known PPI
TSG101	VPS37B	Known PPI
TSG101	VPS36	Known PPI
TSG101	VPS28	Known PPI
TSG101	VPS11	Known PPI
TSG101	USHBP1	Known PPI
TSG101	UBA52	Known PPI
TSG101	VPS37C	Known PPI
TSG101	UBC	Known PPI
TSG101	VPS37D	Known PPI
CRIPT	PTCH1	Known PPI
CHIC2	PTCH1	Known PPI
PIH1D1	PPP1CB	Known PPI
PIH1D1	STX16	Known PPI
PIH1D1	TSC22D4	Known PPI
PIH1D1	RBPMS	Known PPI
PIH1D1	RBM10	Known PPI
PIH1D1	RUVBL1	Known PPI
PIH1D1	RPL11	Known PPI
PIH1D1	TAT	Known PPI
PIH1D1	SLC2A6	Known PPI
PIH1D1	PRODH	Known PPI
PIH1D1	RUVBL2	Known PPI
PIH1D1	TCP11L1	Known PPI
PIH1D1	2016-09-02	Known PPI
ABCF3	DNALI1	Known PPI
APPBP2	CHMP5	Known PPI
ACTC1	DYNLL1	Known PPI
CCNE2	CDK3	Known PPI
HSPB11	SEC23IP	Known PPI
HSPB11	IFT27	Known PPI
CPEB1	DYNLRB1	Known PPI
CDC45	PIH1D1	Known PPI
CS	DYNLL1	Known PPI
RASSF5	VPS28	Known PPI
ABI2	IFT20	Known PPI
ABI2	TRAF3IP1	Known PPI
CACNB1	DYNLL1	Known PPI
DAXX	TSG101	Known PPI
PPP1CB	RB1	Known PPI
PPP1CB	WBP11	Known PPI
PPP1CB	TP53BP2	Known PPI
PPP1CB	PPP1R16A	Known PPI
PPP1CB	PPP1R3C	Known PPI
PPP1CB	ZFYVE9	Known PPI
PPP1CB	PPP1R2P3	Known PPI
PPP1CB	PTK2	Known PPI
PPP1CB	PPP1R12C	Known PPI
PPP1CB	SMARCD1	Known PPI
PPP1CB	TLX1	Known PPI
PPP1CB	PPP1R9B	Known PPI
PPP1CB	PRKAR2A	Known PPI
PPP1CB	PPP1R12B	Known PPI
PPP1CB	SH2D4A	Known PPI
PPP1CB	RPS8	Known PPI
PPP1CB	SPAG7	Known PPI
CA2	DYNLL1	Known PPI
LRP2	PTCH1	Known PPI
DYNC1H1	DYNLL1	Known PPI
DNAJB9	DYNLL1	Known PPI
FLNC	NPHP1	Known PPI
TCF12	VPS28	Known PPI
PACS2	PKD2	Known PPI
ITSN2	PDCD6IP	Known PPI
BBS1	EEF1A1	Known PPI
BBS1	BHMT	Known PPI
BBS1	EPAS1	Known PPI
BBS1	PAX2	Known PPI
BBS1	FHOD1	Known PPI
BBS1	EIF3A	Known PPI
BBS1	KRT18	Known PPI
BBS1	PARK7	Known PPI
BBS1	HSCB	Known PPI
BBS1	CALCA	Known PPI
BBS1	EXOC7	Known PPI
BBS1	TSPAN7	Known PPI
BBS1	DCTN1	Known PPI
GTF2B	PTCH1	Known PPI
C12orf4	DYNLL2	Known PPI
BCAS1	DYNLL1	Known PPI
DNAJA3	PTCH1	Known PPI
DNM2	DYNLL1	Known PPI
CTDSP1	TSG101	Known PPI
KIFC1	PTCH1	Known PPI
KRT18	PKD1	Known PPI
IMMT	TRAF3IP1	Known PPI
IFT80	PLXNA2	Known PPI
GGCX	PTCH1	Known PPI
IFT88	SLC9A8	Known PPI
IFT88	SF3B3	Known PPI
IFT88	PRRC2A	Known PPI
IFT88	RPGR	Known PPI
IFT88	RTN4IP1	Known PPI
RNF111	TSG101	Known PPI
NPHS1	PTCH1	Known PPI
OLFM1	TRAF3IP1	Known PPI
FBL	PIH1D1	Known PPI
SMC4	TRAF3IP1	Known PPI
NPLOC4	PTCH1	Known PPI
TCF4	VPS28	Known PPI
CHMP1A	VPS4B	Known PPI
AGTPBP1	CBY1	Known PPI
LRSAM1	TSG101	Known PPI
AURKA	PPP1CB	Known PPI
DYNC1I1	DYNLT3	Known PPI
DYNC1I1	DYNLT1	Known PPI
DYNC1I1	DYNLRB1	Known PPI
DYNC1I1	DYNLL2	Known PPI
DYNC1I1	DYNLL1	Known PPI
DST	TRAF3IP1	Known PPI
ESRRG	PIH1D1	Known PPI
DZIP3	TSG101	Known PPI
HDAC9	PKD1	Known PPI
AP3B1	B9D1	Known PPI
AHI1	KHDRBS1	Known PPI
ERP44	RSPH3	Known PPI
HIF1AN	INVS	Known PPI
KRT15	TSG101	Known PPI
CDR2	RSPH14	Known PPI
NR0B2	ZMYND10	Known PPI
FN1	PKD1	Known PPI
CDC37	CDK3	Known PPI
TSC22D4	ZMYND10	Known PPI
GGA1	TSG101	Known PPI
TADA3	TSG101	Known PPI
RPS21	SMO	Known PPI
DDX24	MKS1	Known PPI
CROCCP2	IFT20	Known PPI
NR3C1	TSG101	Known PPI
CD5	DYNLT3	Known PPI
SNF8	TSG101	Known PPI
LMO4	PTCH1	Known PPI
DNALI1	PRMT6	Known PPI
DNALI1	HTT	Known PPI
DNALI1	SIAH1	Known PPI
DNALI1	EPS8	Known PPI
HUWE1	PTCH1	Known PPI
BBS5	KLC3	Known PPI
BBS5	KLC1	Known PPI
BBS5	CRADD	Known PPI
BBS5	PANK1	Known PPI
BBS5	XRCC6	Known PPI
ACTR6	IFT88	Known PPI
ACTB	BBS4	Known PPI
ACTB	DYNLL1	Known PPI
DMAP1	TSG101	Known PPI
HCK	TSG101	Known PPI
GALR2	GNAQ	Known PPI
DISC1	IFT20	Known PPI
DISC1	TRAF3IP1	Known PPI
MKRN3	TSG101	Known PPI
MOGS	TSG101	Known PPI
NOTCH2NL	TMEM231	Known PPI
EXOC1	TRAF3IP1	Known PPI
KDM1A	VPS37A	Known PPI
CYP2C8	DNAJB1	Known PPI
MRPS7	PDCD6IP	Known PPI
PPFIBP2	TSG101	Known PPI
NUP54	TSG101	Known PPI
DYNLL2	POTEI	Known PPI
DYNLL2	THAP10	Known PPI
DYNLL2	HMGCR	Known PPI
DYNLL2	SIN3A	Known PPI
DYNLL2	RPS3A	Known PPI
DYNLL2	NUB1	Known PPI
DYNLL2	MYO5A	Known PPI
DYNLL2	UGT2B11	Known PPI
DYNLL2	RPLP0	Known PPI
DYNLL2	GPHN	Known PPI
DYNLL2	MORN3	Known PPI
DYNLL2	HOMER3	Known PPI
DYNLL2	PDCD2L	Known PPI
DYNLL2	GPRIN2	Known PPI
DYNLL2	SMO	Known PPI
DYNLL2	METTL2A	Known PPI
DYNLL2	HMBOX1	Known PPI
DYNLL2	RASGRP3	Known PPI
DYNLL2	SKP2	Known PPI
DYNLL2	TCEB1	Known PPI
DYNLL2	RPS14	Known PPI
DYNLL2	SECISBP2L	Known PPI
DYNLL2	TPT1	Known PPI
DYNLL2	PAK1	Known PPI
DYNLL2	PSMC4	Known PPI
DYNLL2	MEOX2	Known PPI
DYNLL2	SUMO1	Known PPI
DYNLL2	IMPA2	Known PPI
DYNLL2	EIF3D	Known PPI
DYNLL2	XIAP	Known PPI
DYNLL2	EWSR1	Known PPI
DYNLL2	RPL19	Known PPI
DYNLL2	FGFR1OP2	Known PPI
DYNLL2	RPL18A	Known PPI
FABP3	VPS28	Known PPI
SCAMP3	TSG101	Known PPI
CETN1	SGSM1	Known PPI
CETN1	PRKACA	Known PPI
CETN1	POC5	Known PPI
AP2M1	RSPH14	Known PPI
TP53	TSG101	Known PPI
REL	RSPH14	Known PPI
DTNB	PDCD6IP	Known PPI
CSK	PTCH1	Known PPI
CARD9	VPS28	Known PPI
SPAG1	UBC	Known PPI
MBIP	VPS28	Known PPI
CELSR3	IFT140	Known PPI
ITSN1	PDCD6IP	Known PPI
ITSN1	TSG101	Known PPI
JUP	PKD1	Known PPI
DYDC1	NME5	Known PPI
DCTN1	RPGR	Known PPI
CHP1	PPP1CB	Known PPI
CYHR1	PTCH1	Known PPI
DZIP1L	SPERT	Known PPI
FA2H	PIH1D1	Known PPI
DLG4	DNAH7	Known PPI
DLG4	TMEM237	Known PPI
DLG4	DYNLL1	Known PPI
HCRP1	TSG101	Known PPI
CADPS2	DRD2	Known PPI
IKBKG	TSG101	Known PPI
USHBP1	VPS28	Known PPI
KIF3A	RPGR	Known PPI
CBY1	CLU	Known PPI
CBY1	CDK6	Known PPI
CBY1	NBPF11	Known PPI
CBY1	TTC23L	Known PPI
CBY1	FAM92A1	Known PPI
CBY1	CTNNB1	Known PPI
CBY1	CFAP53	Known PPI
NEDD4L	PTCH1	Known PPI
DGKZ	PTCH1	Known PPI
ANK2	DNAJB1	Known PPI
HTRA2	VPS4B	Known PPI
ITGB1	PTCH1	Known PPI
CDKN1A	TSG101	Known PPI
DRD2	EPB41	Known PPI
DRD2	GIPC1	Known PPI
DRD2	GRIA2	Known PPI
DRD2	FLNA	Known PPI
DRD2	KCNJ9	Known PPI
DRD2	NSF	Known PPI
DRD2	EPB41L1	Known PPI
DRD2	PPP1R9B	Known PPI
DRD2	GNAI3	Known PPI
DRD2	KCNJ6	Known PPI
DRD2	SLC6A3	Known PPI
DRD2	SSTR5	Known PPI
DRD2	GNAI2	Known PPI
DRD2	GNAZ	Known PPI
DRD2	NCS1	Known PPI
DRD2	PAWR	Known PPI
MCM3AP	TMEM216	Known PPI
FAM9B	TSG101	Known PPI
TAB2	TRAF3IP1	Known PPI
INVS	ZNF512B	Known PPI
INVS	NPHP1	Known PPI
FHL2	PDCD6IP	Known PPI
KIF4A	PTCH1	Known PPI
ATXN1	NPHP3	Known PPI
CSPP1	RPGRIP1	Known PPI
IFT43	ZMYND10	Known PPI
IFT43	LMO2	Known PPI
CCDC146	RPGRIP1	Known PPI
CADPS	DRD2	Known PPI
CPD	PPP1CB	Known PPI
DES	PKD1	Known PPI
NONO	PPP1CB	Known PPI
DLGAP1	DYNLL2	Known PPI
DLGAP1	DYNLL1	Known PPI
FBF1	IFT20	Known PPI
CETN2	PNMA5	Known PPI
CETN2	PRMT6	Known PPI
CETN2	POC5	Known PPI
CETN2	SMO	Known PPI
CETN2	SGSM1	Known PPI
CETN2	XPC	Known PPI
CETN2	SFI1	Known PPI
SCNN1A	TSG101	Known PPI
DCLK2	PTCH1	Known PPI
DRC7	EDEM2	Known PPI
DRC7	TRNAU1AP	Known PPI
DRC7	PHOSPHO2	Known PPI
DRC7	MBIP	Known PPI
DRC7	HSPA1A	Known PPI
KRT8	PKD1	Known PPI
CSRP2	PTCH1	Known PPI
HIPK2	PTCH1	Known PPI
MORN3	RSPH1	Known PPI
AKT1	DNAJB1	Known PPI
JAK2	PKD1	Known PPI
DYDC2	NME5	Known PPI
NR1H2	PTCH1	Known PPI
NPY2R	RGS12	Known PPI
NPY2R	PYY	Known PPI
NPY2R	RPS4X	Known PPI
DMD	TRAF3IP1	Known PPI
RPGR	RPGRIP1	Known PPI
RPGR	TUBG1	Known PPI
RPGR	YWHAE	Known PPI
RPGR	SMC1A	Known PPI
RPGR	SMC3	Known PPI
RPGR	SLC25A10	Known PPI
CD2AP	PKD2	Known PPI
CD2AP	PDCD6IP	Known PPI
DOC2B	DYNLT1	Known PPI
ATN1	PDCD6IP	Known PPI
SMN2	VPS28	Known PPI
BARD1	CASC1	Known PPI
PRKACA	SMO	Known PPI
IL13RA1	TRAF3IP1	Known PPI
SERINC1	ZMYND10	Known PPI
MVB12A	TSG101	Known PPI
ARMC4	EFCAB1	Known PPI
ARMC4	TTC25	Known PPI
ARMC4	SEMA3A	Known PPI
PAPLN	PTCH1	Known PPI
CSNK2B	TCTE3	Known PPI
KIF5A	TSG101	Known PPI
CAP1	PTCH1	Known PPI
NEGR1	PTCH1	Known PPI
BCAR1	PKD1	Known PPI
BCAR1	NPHP1	Known PPI
TRIM27	VPS28	Known PPI
CTNNB1	PKD1	Known PPI
BLZF1	VPS28	Known PPI
DYX1C1	SPDL1	Known PPI
DYX1C1	KDM1A	Known PPI
DYX1C1	STUB1	Known PPI
DYX1C1	HSPA1A	Known PPI
CAMLG	PKHD1	Known PPI
CAV2	DRD1	Known PPI
ARHGAP35	PTCH1	Known PPI
CLIP2	DYNLL1	Known PPI
PKD2L1	TNNI2	Known PPI
PKD2L1	TNNI1	Known PPI
PKD2L1	TNNI3	Known PPI
HAX1	PKD2	Known PPI
FAM46C	PTCH1	Known PPI
MFAP1	PIH1D1	Known PPI
MCHR1	ZMYND19	Known PPI
MCHR1	PMCH	Known PPI
ASF1A	VPS28	Known PPI
TPM1	VPS4B	Known PPI
INCA1	VPS28	Known PPI
NPY	NPY2R	Known PPI
NPY	NPY5R	Known PPI
TRIM46	TSG101	Known PPI
BAG3	DYNLT1	Known PPI
ARRDC1	PDCD6IP	Known PPI
ARRDC1	TSG101	Known PPI
CABLES1	CDK3	Known PPI
CABLES1	CCNA1	Known PPI
TRIM35	TSG101	Known PPI
FLNB	NPHP1	Known PPI
RNF181	ZMYND10	Known PPI
ATP8A2	UIMC1	Known PPI
PDCD6IP	TTF2	Known PPI
PDCD6IP	SH3RF1	Known PPI
PDCD6IP	YES1	Known PPI
PDCD6IP	SH3GL2	Known PPI
PDCD6IP	SH3GL1	Known PPI
PDCD6IP	TNIP2	Known PPI
PDCD6IP	SRC	Known PPI
PDCD6IP	RNF11	Known PPI
PDCD6IP	VPS37C	Known PPI
PDCD6IP	SH3KBP1	Known PPI
PDCD6IP	PTK2B	Known PPI
PDCD6IP	SH3GL3	Known PPI
PDCD6IP	SDCBP	Known PPI
PDCD6IP	TSG101	Known PPI
PDCD6IP	RAMP3	Known PPI
PDCD6IP	TAB1	Known PPI
PDCD6IP	VPS28	Known PPI
MYO18A	PPP1CB	Known PPI
BLOC1S6	IFT20	Known PPI
SPTBN5	TSG101	Known PPI
SKIL	VPS28	Known PPI
CSN2	NEK8	Known PPI
TRAIP	TSG101	Known PPI
HSPA1A	ZMYND10	Known PPI
SYCE1	TSG101	Known PPI
CBX5	VPS28	Known PPI
DVL1	DYNLT1	Known PPI
DAW1	SRPK1	Known PPI
DAW1	SRPK2	Known PPI
EXOC7	IFT20	Known PPI
AGAP1	PTCH1	Known PPI
PDCD2L	PIH1D1	Known PPI
CABLES2	CDK3	Known PPI
IFT57	NDN	Known PPI
IFT57	ZDHHC17	Known PPI
CBX8	RPGRIP1	Known PPI
TRIM42	VPS37A	Known PPI
CALY	DRD1	Known PPI
SCNN1G	TSG101	Known PPI
ROPN1L	RSPH3	Known PPI
CDC5L	TRAF3IP1	Known PPI
LCA5	TXLNA	Known PPI
LCA5	RCOR3	Known PPI
LCA5	SRPK2	Known PPI
ACTN1	PKD1	Known PPI
AATF	TSG101	Known PPI
MKS1	TMEM67	Known PPI
KHDRBS1	NPHP1	Known PPI
CCP110	CETN2	Known PPI
CCP110	CETN1	Known PPI
ADRB2	TSG101	Known PPI
DCTN2	TSG101	Known PPI
DCTN2	RPGR	Known PPI
GABPB1	RSPH14	Known PPI
IFT20	KIF3B	Known PPI
IFT20	NUP54	Known PPI
IFT20	MED4	Known PPI
IFT20	NDC80	Known PPI
IFT20	KPNA2	Known PPI
IFT20	PTPN12	Known PPI
IFT20	USHBP1	Known PPI
IFT20	TREX1	Known PPI
IFT20	PSMA1	Known PPI
IFT20	KXD1	Known PPI
IFT20	KRT13	Known PPI
IFT20	IFT57	Known PPI
IFT20	WASF1	Known PPI
IFT20	NUP62	Known PPI
IFT20	ZDHHC17	Known PPI
DPPA4	RPGRIP1	Known PPI
ANKRD13D	PTCH1	Known PPI
LIMS1	PTCH1	Known PPI
HIP1	IFT57	Known PPI
DAZ1	DZIP1L	Known PPI
DAZ1	DYNLL1	Known PPI
CDS2	TSG101	Known PPI
PTCH1	ZNF330	Known PPI
PTCH1	SHH	Known PPI
PTCH1	RPL22	Known PPI
PTCH1	TEC	Known PPI
PTCH1	TGFBR1	Known PPI
PTCH1	SSR4	Known PPI
PTCH1	SMO	Known PPI
PTCH1	RAD51	Known PPI
PTCH1	SUCLA2	Known PPI
PTCH1	UBE2I	Known PPI
PTCH1	TONSL	Known PPI
PTCH1	SF3B3	Known PPI
PTCH1	SIAH1	Known PPI
PTCH1	TRIM9	Known PPI
PTCH1	ZNF569	Known PPI
C2orf69	DYNLT1	Known PPI
CCDC67	IFT20	Known PPI
CSRNP2	PPP1CB	Known PPI
GATAD2B	RPGRIP1	Known PPI
AK2	PIH1D1	Known PPI
FRMD4A	TRAF3IP1	Known PPI
DNAAF5	FEZ1	Known PPI
DNAAF5	ZBTB16	Known PPI
JUN	TSG101	Known PPI
KRT31	RSPH14	Known PPI
KRT31	TSG101	Known PPI
KRT31	TMEM231	Known PPI
ARSA	CETN2	Known PPI
BIRC2	TSG101	Known PPI
KEAP1	PDCD6IP	Known PPI
ADAM15	NPHP1	Known PPI
CCNA2	CDK3	Known PPI
CCNA2	TRAF3IP1	Known PPI
MGRN1	TSG101	Known PPI
DYNC1I2	DYNLT3	Known PPI
DYNC1I2	DYNLRB1	Known PPI
CSNK1A1	SMO	Known PPI
RSPH3	TRNAU1AP	Known PPI
RSPH3	SIAH1	Known PPI
ACTG1	DYNLL1	Known PPI
AR	TSG101	Known PPI
CALM1	DRD2	Known PPI
CCNC	CDK3	Known PPI
HYDIN	UBC	Known PPI
DYNLT3	PVR	Known PPI
DYNLT3	TESC	Known PPI
DYNLT3	NIF3L1	Known PPI
DYNLT3	VDAC1	Known PPI
DYNLRB1	MPP6	Known PPI
DYNLRB1	MPHOSPH6	Known PPI
DYNLRB1	HSPH1	Known PPI
DYNLRB2	PRKCD	Known PPI
DYNLRB2	KHDRBS3	Known PPI
DYNLRB2	EEF1D	Known PPI
GAL	GALR2	Known PPI
ARID2	CCNA1	Known PPI
ALDOA	DYNLL1	Known PPI
TADA2B	TSG101	Known PPI
CALM2	IQCB1	Known PPI
CALM2	INVS	Known PPI
HEYL	RPGRIP1	Known PPI
FLNA	PTCH1	Known PPI
FLNA	NPHP1	Known PPI
LAMA5	PTCH1	Known PPI
GOLGA4	TRAF3IP1	Known PPI
PLAA	PPP1CB	Known PPI
SNAP91	TRAF3IP1	Known PPI
AMOTL2	DYNLL1	Known PPI
PTF1A	RPGRIP1	Known PPI
HGS	TSG101	Known PPI
HGS	VPS37A	Known PPI
KRT40	PKD2	Known PPI
KRT40	RSPH14	Known PPI
KRT40	TMEM231	Known PPI
PRNP	TMEM237	Known PPI
ACTN2	PKD2	Known PPI
PRKCA	SPAG1	Known PPI
MOGAT2	PTCH1	Known PPI
TRAF3IP1	WAC	Known PPI
TRAF3IP1	TRAK1	Known PPI
TRAF3IP1	TRAF6	Known PPI
ADA	DRD1	Known PPI
B9D2	MAGI2	Known PPI
CLTC	DYNLL2	Known PPI
CYP3A4	TCTE1	Known PPI
CHMP4B	PDCD6IP	Known PPI
CHMP4B	CHMP5	Known PPI
CDK3	CDKN3	Known PPI
CDK3	RB1	Known PPI
CDK3	CDKN1A	Known PPI
CDK3	PPARA	Known PPI
CDK3	KIR3DL1	Known PPI
CDK3	CDKN1B	Known PPI
CDK3	E2F1	Known PPI
CDK3	E2F3	Known PPI
CDK3	NEDD4L	Known PPI
CDK3	E2F2	Known PPI
CLIC6	DRD2	Known PPI
CCDC93	TRAF3IP1	Known PPI
CCDC114	TPM3	Known PPI
CCDC114	CCDC151	Known PPI
CCDC114	HAUS1	Known PPI
CCDC114	KLC1	Known PPI
CCDC114	TXN2	Known PPI
CCDC114	LNX1	Known PPI
CCDC114	HGS	Known PPI
APP	DZIP1L	Known PPI
APP	DYNLT1	Known PPI
APP	ROPN1L	Known PPI
APP	CCDC40	Known PPI
APP	DYNLRB2	Known PPI
APP	DNAJB1	Known PPI
APP	TRAF3IP1	Known PPI
APP	DNAH14	Known PPI
APP	NME8	Known PPI
APP	SPAG6	Known PPI
APP	RSPH3	Known PPI
APP	VPS37A	Known PPI
APP	CDK3	Known PPI
APP	IFT81	Known PPI
APP	DNALI1	Known PPI
APP	DNAAF2	Known PPI
ATF7IP	PKD1	Known PPI
GALNT10	PTCH1	Known PPI
CHMP4C	PDCD6IP	Known PPI
PTCH2	SMO	Known PPI
PES1	TSG101	Known PPI
MAGEB2	RPGRIP1	Known PPI
HDLBP	PTCH1	Known PPI
NSUN4	PTCH1	Known PPI
GLCCI1	VPS28	Known PPI
KIF23	TSG101	Known PPI
DRD1	FLNA	Known PPI
DRD1	GRIN2A	Known PPI
DRD1	HRH3	Known PPI
DRD1	GRIN1	Known PPI
DRD1	EPB41L2	Known PPI
SSPO	TTC28	Known PPI
C5orf42	SPEF2	Novel Interactor
COBLL1	TTC21B	Novel Interactor
TMEM216	TRMT112	Novel Interactor
CIPC	DNAL1	Novel Interactor
ACTR3	ZMYND10	Novel Interactor
GRAP2	MCHR1	Novel Interactor
IFT52	SPINT3	Novel Interactor
IFT52	TOMM34	Novel Interactor
OTUD1	SPAG6	Novel Interactor
APOL2	CBY1	Novel Interactor
ACTN3	BBS1	Novel Interactor
CCNA1	VDR	Novel Interactor
CCNA1	RFC3	Novel Interactor
CCNA1	GJB2	Novel Interactor
CCNA1	ZNF385A	Novel Interactor
CCNA1	PSMB9	Novel Interactor
CCNA1	SLC7A1	Novel Interactor
CCNA1	EDEM1	Novel Interactor
LINC01547	RSPH1	Novel Interactor
THEM6	VPS28	Novel Interactor
GLTP	TCTN1	Novel Interactor
MICU3	VPS37A	Novel Interactor
BRIX1	SPEF2	Novel Interactor
IFT122	ZNF148	Novel Interactor
IFT122	SLCO2A1	Novel Interactor
LRRC6	ST3GAL1	Novel Interactor
CTNND2	DNAH5	Novel Interactor
DNAH14	ENAH	Novel Interactor
DNAH14	TMEM63A	Novel Interactor
DNAH14	SDE2	Novel Interactor
DNAH14	MIXL1	Novel Interactor
EP300	MCHR1	Novel Interactor
B9D1	TNFRSF13B	Novel Interactor
B9D1	USP22	Novel Interactor
B9D1	GIT1	Novel Interactor
CENPQ	EFHC1	Novel Interactor
DNAI1	ZIC3	Novel Interactor
DNAI1	NPR2	Novel Interactor
DNAI1	METTL21B	Novel Interactor
DNAI1	GLDC	Novel Interactor
CCNB1	VPS28	Novel Interactor
C17orf67	DYNLL2	Novel Interactor
HEPH	MSN	Novel Interactor
BAK1	BBS1	Novel Interactor
AK7	BEGAIN	Novel Interactor
AK7	C14orf177	Novel Interactor
AK7	SLC25A29	Novel Interactor
KLC4	TCTE1	Novel Interactor
IFT46	NLRX1	Novel Interactor
IFT46	TMPRSS4	Novel Interactor
IFT46	SCN3B	Novel Interactor
IFT46	TRAPPC4	Novel Interactor
IFT46	SIDT2	Novel Interactor
IFT46	PDZD3	Novel Interactor
DNAJB1	ELAVL3	Novel Interactor
DNAJB1	DNM2	Novel Interactor
DNAJB1	ILF3	Novel Interactor
DNAJB1	LYL1	Novel Interactor
DNAJB1	SH3BP1	Novel Interactor
DNAJB1	SSTR2	Novel Interactor
C6orf223	TCTE1	Novel Interactor
C6orf223	RSPH9	Novel Interactor
FKBP7	TTC30B	Novel Interactor
PKD1	RPL3L	Novel Interactor
PKD1	SOX17	Novel Interactor
PKD1	PPL	Novel Interactor
CCDC50	NPHP3	Novel Interactor
ATXN10	TTLL12	Novel Interactor
ATXN10	RIBC2	Novel Interactor
ATXN10	SMC1B	Novel Interactor
ATXN10	GGA1	Novel Interactor
ATXN10	KCNH3	Novel Interactor
ATXN10	PIK3R2	Novel Interactor
ATXN10	KIAA0930	Novel Interactor
ATXN10	SAMM50	Novel Interactor
ATXN10	CERK	Novel Interactor
GPR83	PLSCR3	Novel Interactor
GPR83	TYR	Novel Interactor
GPR83	TPBG	Novel Interactor
GPR83	JRKL	Novel Interactor
GPR83	MRE11A	Novel Interactor
GPR83	NINJ1	Novel Interactor
GPR83	SPR	Novel Interactor
ARHGAP21	ARMC4	Novel Interactor
FAM96B	HYDIN	Novel Interactor
PKD2	PPP3CA	Novel Interactor
PKD2	UCHL3	Novel Interactor
BBS12	QRFPR	Novel Interactor
C7orf69	PKD1L1	Novel Interactor
TCP10	TCTE3	Novel Interactor
CLTA	IFT57	Novel Interactor
ACBD3	DNAH14	Novel Interactor
CCDC39	TTC14	Novel Interactor
CHMP5	NUP98	Novel Interactor
CHMP5	UBAP1	Novel Interactor
CHMP5	DYNLL2	Novel Interactor
CHMP5	TMEM8B	Novel Interactor
CHMP5	DOPEY2	Novel Interactor
CHMP5	GPX3	Novel Interactor
DNAAF3	SIGLEC14	Novel Interactor
DNAAF3	SIGLEC12	Novel Interactor
DNAAF3	LENG9	Novel Interactor
DNAAF3	LILRA5	Novel Interactor
DNAAF3	ZNF606	Novel Interactor
ALKBH2	CCDC63	Novel Interactor
CCDC141	TTC30B	Novel Interactor
APOC3	NPY2R	Novel Interactor
BBS7	PDE8B	Novel Interactor
BBS7	MSH6	Novel Interactor
BBS7	MAD2L1	Novel Interactor
BBS7	TRPC3	Novel Interactor
BBS7	NDNF	Novel Interactor
BBS7	QRFPR	Novel Interactor
BBS7	CNGA1	Novel Interactor
DRD5	NKX3-2	Novel Interactor
DRD5	FGFBP2	Novel Interactor
CORO2A	PTCH1	Novel Interactor
TEX40	TMEM216	Novel Interactor
ORM1	PKHD1	Novel Interactor
CSTF3	DNAH7	Novel Interactor
HBEGF	NME5	Novel Interactor
CETN3	HSP90AB1	Novel Interactor
CETN3	HOXD10	Novel Interactor
CETN3	SGOL1	Novel Interactor
CETN3	FABP4	Novel Interactor
CETN3	HAPLN1	Novel Interactor
CETN3	TNNT1	Novel Interactor
CETN3	P3H1	Novel Interactor
CETN3	DNAJC19	Novel Interactor
CETN3	POLR3G	Novel Interactor
CETN3	PRKD3	Novel Interactor
OSMR	RSPH1	Novel Interactor
NTHL1	PKD1	Novel Interactor
CABP5	PIH1D1	Novel Interactor
ABCA1	INVS	Novel Interactor
DNAH6	PLGLB1	Novel Interactor
CKB	DNAH5	Novel Interactor
DYNLT1	SYNJ2	Novel Interactor
DYNLT1	RPS6KA2	Novel Interactor
DYNLT1	TMEM143	Novel Interactor
DYNLT1	PARK2	Novel Interactor
DYNLT1	ERO1L	Novel Interactor
KIF11	PKD2	Novel Interactor
ARL13B	MINA	Novel Interactor
ARL13B	CRYBG3	Novel Interactor
ARL13B	ARL6	Novel Interactor
ARL13B	DHFRL1	Novel Interactor
IFT140	ZNF263	Novel Interactor
IFT140	SLC9A3R2	Novel Interactor
IFT140	RAB11FIP3	Novel Interactor
IFT140	TELO2	Novel Interactor
IFT140	IL32	Novel Interactor
IFT140	TRAP1	Novel Interactor
BDKRB1	DNAJB13	Novel Interactor
NME8	SUGCT	Novel Interactor
COL18A1	RSPH1	Novel Interactor
ANAPC13	NPHP3	Novel Interactor
C1orf168	HSPB11	Novel Interactor
C2orf44	DRC1	Novel Interactor
CRHBP	DYNLT1	Novel Interactor
C12orf76	CCDC63	Novel Interactor
ELAC2	LRRC48	Novel Interactor
DNAL4	UBA7	Novel Interactor
DNAL4	TRIOBP	Novel Interactor
DNAL4	TOM1	Novel Interactor
DNAL4	GTPBP1	Novel Interactor
DNAL4	RHOT2	Novel Interactor
DNAL4	JOSD1	Novel Interactor
DNAL4	HMGXB4	Novel Interactor
DNAH11	GGCT	Novel Interactor
DNAH11	IL6	Novel Interactor
PNLDC1	RSPH3	Novel Interactor
DNAH12	PDE12	Novel Interactor
RSPH4A	ZUFSP	Novel Interactor
NIPBL	SPEF2	Novel Interactor
ESYT3	FAIM	Novel Interactor
ESYT3	SLC35G2	Novel Interactor
ATG10	DNAI1	Novel Interactor
PIH1D1	RCN3	Novel Interactor
PIH1D1	RASIP1	Novel Interactor
PIH1D1	PRKG2	Novel Interactor
CASP8	IFT57	Novel Interactor
HSPB11	RPS26P15	Novel Interactor
HSPB11	PARS2	Novel Interactor
NUDT12	RPGR	Novel Interactor
NDUFAF6	TMEM67	Novel Interactor
INTS8	TMEM67	Novel Interactor
CCDC102A	DRC7	Novel Interactor
ACPT	DNAAF3	Novel Interactor
ADGRG5	DRC7	Novel Interactor
PILRA	TSG101	Novel Interactor
BBS1	PEPD	Novel Interactor
BBS1	POLR2G	Novel Interactor
ATG4B	TRAF3IP1	Novel Interactor
GNG12	WDR78	Novel Interactor
COL7A1	NPHP3	Novel Interactor
LRRC48	SMCR8	Novel Interactor
LRRC48	ZNF287	Novel Interactor
LRRC48	SPECC1	Novel Interactor
LRRC48	PLAGL1	Novel Interactor
LRRC48	ZNF624	Novel Interactor
LRRC48	SOD2	Novel Interactor
FUT4	GPR83	Novel Interactor
DNAJA3	IFT140	Novel Interactor
PKHD1	PTGIS	Novel Interactor
CST1	GPR83	Novel Interactor
IFT80	OTOL1	Novel Interactor
IFT80	SLITRK3	Novel Interactor
IFT80	NMD3	Novel Interactor
IFT80	ZBBX	Novel Interactor
SAC3D1	TMEM216	Novel Interactor
RPS13	TSG101	Novel Interactor
HDHD2	LOXHD1	Novel Interactor
CYP4F3	DNAJB1	Novel Interactor
CENPO	DRC1	Novel Interactor
CSTF2T	PKHD1	Novel Interactor
AHI1	ARFGEF3	Novel Interactor
AHI1	IFNGR1	Novel Interactor
DNAAF1	LINC00311	Novel Interactor
DNAAF1	KCNG4	Novel Interactor
NADSYN1	PKD1	Novel Interactor
ABHD15	IFT20	Novel Interactor
NDNF	QRFPR	Novel Interactor
LINC01558	TCTE3	Novel Interactor
DNAH1	SEPSECS	Novel Interactor
DNAH1	LIN7B	Novel Interactor
DNAH1	POC1A	Novel Interactor
DNAH1	RPP30	Novel Interactor
DNAH1	GNL3	Novel Interactor
DNAH1	G3BP1	Novel Interactor
EXOSC9	QRFPR	Novel Interactor
CPNE2	DRC7	Novel Interactor
EIF4A3	GALR2	Novel Interactor
ASTE1	NPHP3	Novel Interactor
DNALI1	GJA4	Novel Interactor
DNALI1	GJB5	Novel Interactor
DNALI1	TMEM200B	Novel Interactor
C1orf112	GPR161	Novel Interactor
OXCT1	VPS28	Novel Interactor
NRBP1	PPP1CB	Novel Interactor
ILK	PKHD1	Novel Interactor
ARFRP1	DNAJB13	Novel Interactor
DYNLL2	HSF5	Novel Interactor
DYNLL2	STXBP4	Novel Interactor
DYNLL2	F13A1	Novel Interactor
DYNLL2	KIF2B	Novel Interactor
DYNLL2	PRKD3	Novel Interactor
DYNLL2	MSI2	Novel Interactor
CBLB	IFT57	Novel Interactor
CETN1	GABRE	Novel Interactor
CETN1	MUL1	Novel Interactor
CETN1	YES1	Novel Interactor
CETN1	LGALS3	Novel Interactor
CETN1	PTPRM	Novel Interactor
CETN1	USP14	Novel Interactor
CETN1	TPD52L2	Novel Interactor
CETN1	PTAFR	Novel Interactor
LINC00313	RSPH1	Novel Interactor
ATP6AP1L	CETN3	Novel Interactor
G6PC2	TTC21B	Novel Interactor
TMEM170A	TMEM231	Novel Interactor
IFT22	NFE4	Novel Interactor
IFT22	ORAI2	Novel Interactor
IFT22	KMT2E	Novel Interactor
IFT22	ZNF655	Novel Interactor
GATSL3	TTC28	Novel Interactor
MYOF	PKD2L1	Novel Interactor
ERMAP	ZMYND12	Novel Interactor
FANCA	GAS8	Novel Interactor
PLEKHA3	TTC30B	Novel Interactor
CPVL	DNAH11	Novel Interactor
RSPH1	UMODL1	Novel Interactor
LMBRD2	SPEF2	Novel Interactor
DRD2	GPC6	Novel Interactor
DRD2	SGSH	Novel Interactor
DRD2	VWA5A	Novel Interactor
DRD2	INPPL1	Novel Interactor
DRD2	IL10RA	Novel Interactor
DRD2	PSG7	Novel Interactor
DRD2	NQO2	Novel Interactor
DRD2	RBM22	Novel Interactor
DRD2	E2F6	Novel Interactor
COQ5	TCTN2	Novel Interactor
INVS	TMEM245	Novel Interactor
EIF3D	GALR3	Novel Interactor
DDI2	PRAMEF1	Novel Interactor
FAM161A	TMEM17	Novel Interactor
IFT43	LIN52	Novel Interactor
IFT43	NEK9	Novel Interactor
LRRC56	MOB2	Novel Interactor
NAA50	NPHP3	Novel Interactor
ABCC3	MKS1	Novel Interactor
ABCC3	PKD1L1	Novel Interactor
BRSK1	DNAAF3	Novel Interactor
ABCE1	NPY2R	Novel Interactor
DRC7	ZNF319	Novel Interactor
DRC7	USB1	Novel Interactor
DRC7	NDUFB9	Novel Interactor
DRC7	MT4	Novel Interactor
DPP7	NPHP3	Novel Interactor
ATP6AP1	CETN2	Novel Interactor
PDPK1	PKD1	Novel Interactor
CASP1	DRD2	Novel Interactor
ATG7	PDCD6IP	Novel Interactor
SVOP	TCTN1	Novel Interactor
AK9	PPIL6	Novel Interactor
GID4	LRRC48	Novel Interactor
ARMC4	OTUD1	Novel Interactor
ARMC4	PIP4K2A	Novel Interactor
APOBEC3A	MCHR1	Novel Interactor
DAGLB	RSPH10B	Novel Interactor
ARR3	DNAJB1	Novel Interactor
BCAR1	TMEM30B	Novel Interactor
CNTNAP4	TMEM231	Novel Interactor
COX7B	GAS8	Novel Interactor
ADH1C	PKD2	Novel Interactor
GAS8	MYLIP	Novel Interactor
GAS8	MVD	Novel Interactor
GAS8	MC1R	Novel Interactor
GAS8	TAF1C	Novel Interactor
MCHR1	TCIRG1	Novel Interactor
MCHR1	MRPS18A	Novel Interactor
MCHR1	ST13	Novel Interactor
BAD	BBS1	Novel Interactor
PDCD6IP	STAC	Novel Interactor
ATXN2	PKHD1	Novel Interactor
ANP32A	BBS4	Novel Interactor
C7orf65	PKD1L1	Novel Interactor
CDH6	DNAH5	Novel Interactor
CCAR2	VPS37A	Novel Interactor
C14orf166	CETN2	Novel Interactor
APTX	NME5	Novel Interactor
ALDH7A1	CETN1	Novel Interactor
LINC-PINT	SMO	Novel Interactor
RALGDS	ZMYND10	Novel Interactor
LACE1	RSPH4A	Novel Interactor
C1orf87	HSPB11	Novel Interactor
HS3ST5	RSPH4A	Novel Interactor
MDH2	NPY5R	Novel Interactor
FGFR4	IFT80	Novel Interactor
CCDC40	NARF	Novel Interactor
CCDC40	RPTOR	Novel Interactor
CCDC40	WDR45B	Novel Interactor
ANO7	TRAF3IP1	Novel Interactor
MME	SPAG1	Novel Interactor
PTCH1	TMOD1	Novel Interactor
PTCH1	UFM1	Novel Interactor
EPC1	NPHP3	Novel Interactor
CEP72	DNAJB1	Novel Interactor
CEP72	GALR3	Novel Interactor
DNAAF5	WBSCR22	Novel Interactor
DNAAF5	INTS1	Novel Interactor
DNAAF5	OTUD4	Novel Interactor
DNAAF5	GET4	Novel Interactor
DNAAF5	MMP16	Novel Interactor
ACAA2	PKD1L1	Novel Interactor
CCNA2	DRD2	Novel Interactor
NIPAL2	SPAG1	Novel Interactor
RSPH3	TAGAP	Novel Interactor
RSPH3	SERAC1	Novel Interactor
RSPH3	SYTL3	Novel Interactor
LRRC73	TCTE1	Novel Interactor
LRRC73	RSPH9	Novel Interactor
TPST2	TTC28	Novel Interactor
CPQ	SPAG1	Novel Interactor
MYLPF	TSG101	Novel Interactor
DYNLRB1	PDRG1	Novel Interactor
DYNLRB2	WWOX	Novel Interactor
DYNLRB2	SDR42E1	Novel Interactor
DYNLRB2	TGFBI	Novel Interactor
DYNLRB2	ZNF134	Novel Interactor
DYNLRB2	SLC38A8	Novel Interactor
DYNLRB2	NECAB2	Novel Interactor
DYNLRB2	IRF2BPL	Novel Interactor
DYNLRB2	MPHOSPH6	Novel Interactor
FAM92A1	TMEM67	Novel Interactor
ATL3	TMEM216	Novel Interactor
IQCB1	UPK1B	Novel Interactor
IQCB1	TRH	Novel Interactor
IQCB1	LMOD1	Novel Interactor
IQCB1	PVRL3	Novel Interactor
IQCB1	TBL1X	Novel Interactor
SPHAR	VPS4B	Novel Interactor
NPHP3	PIK3R4	Novel Interactor
NPHP3	TOPBP1	Novel Interactor
NPHP3	PARP14	Novel Interactor
NPHP3	PPP2R3A	Novel Interactor
NPHP3	RAB6B	Novel Interactor
FILIP1	LCA5	Novel Interactor
COASY	IFT20	Novel Interactor
B9D2	PLEKHG2	Novel Interactor
B9D2	YIF1B	Novel Interactor
B9D2	CCDC97	Novel Interactor
B9D2	CNFN	Novel Interactor
B9D2	CEACAM21	Novel Interactor
B9D2	ZNF574	Novel Interactor
B9D2	CNTD2	Novel Interactor
CLASP2	PDCD6IP	Novel Interactor
RSPH6A	SLC1A5	Novel Interactor
FAM26F	RSPH4A	Novel Interactor
FBXL2	PDCD6IP	Novel Interactor
CRTAP	PDCD6IP	Novel Interactor
ANXA5	BBS7	Novel Interactor
CSRNP3	TTC21B	Novel Interactor
FBXO44	NPHP4	Novel Interactor
CCDC114	CGB8	Novel Interactor
CCDC114	EXOC3L2	Novel Interactor
CCDC114	CGB7	Novel Interactor
CCDC114	CGB1	Novel Interactor
CCZ1B	RSPH10B	Novel Interactor
FOXK1	RSPH10B	Novel Interactor
RPS6KA2	TCTE3	Novel Interactor
ADAD1	QRFPR	Novel Interactor
CCDC47	CDK3	Novel Interactor
EFR3B	IFT172	Novel Interactor
NWD2	WDR19	Novel Interactor
PES1	TTC28	Novel Interactor
DNAH2	KCTD11	Novel Interactor
DNAH2	ODF4	Novel Interactor
DNAH2	PIK3R6	Novel Interactor
DNAH2	KRBA2	Novel Interactor
DNAJB11	TSG101	Novel Interactor
SLC38A6	TMEM30B	Novel Interactor
FLJ34503	RSPH4A	Novel Interactor
PHLPP1	VPS4B	Novel Interactor
KIF23	NPY5R	Novel Interactor
ATL1	DNAAF2	Novel Interactor
KIAA1109	QRFPR	Novel Interactor
CDK18	DNAH2	Novel Interactor
CEP57L1	PPIL6	Novel Interactor
HLCS	IFT20	Novel Interactor
DNAJB13	KLHL35	Novel Interactor
DNAJB13	WISP1	Novel Interactor
C1QTNF9B-AS1	IFT88	Novel Interactor
OPLAH	VPS28	Novel Interactor
MRPL18	RSPH3	Novel Interactor
BBS2	WRNIP1	Novel Interactor
BBS2	CETP	Novel Interactor
BBS2	GOT2	Novel Interactor
BBS2	SPTSSA	Novel Interactor
BBS2	CES1	Novel Interactor
BBS2	CNOT1	Novel Interactor
BBS2	HSF4	Novel Interactor
BBS2	MAP2K5	Novel Interactor
BBS2	KCNK17	Novel Interactor
CALML5	TSG101	Novel Interactor
EDIL3	NPHP4	Novel Interactor
ECM2	PTCH1	Novel Interactor
NPHP4	TMEM201	Novel Interactor
NPHP4	SCRG1	Novel Interactor
NPHP4	RBP7	Novel Interactor
IKZF2	SPAG16	Novel Interactor
CBFB	DYNLRB1	Novel Interactor
KRTAP5-1	LRRC56	Novel Interactor
CC2D2A	CPEB2	Novel Interactor
CC2D2A	NCAPG	Novel Interactor
CC2D2A	RAB28	Novel Interactor
DPP3	PTCH1	Novel Interactor
COL11A2	VPS37A	Novel Interactor
DNAH7	SHC1	Novel Interactor
DNAH7	STK17B	Novel Interactor
DNAH7	STAT4	Novel Interactor
DNAH7	METTL21A	Novel Interactor
DNAH7	TMEFF2	Novel Interactor
DNAH7	NABP1	Novel Interactor
DNAH7	TMEM194B	Novel Interactor
DNAH7	MIB2	Novel Interactor
ERP29	IFT81	Novel Interactor
BBS9	NME8	Novel Interactor
BBS9	CD33	Novel Interactor
BBS9	EHMT2	Novel Interactor
BBS9	TRGV9	Novel Interactor
BBS9	FGF2	Novel Interactor
BBS9	CAPN1	Novel Interactor
HAUS1	LOXHD1	Novel Interactor
DRC1	TCF23	Novel Interactor
BCL2L11	NPHP1	Novel Interactor
IFT172	RAB10	Novel Interactor
IFT172	TMEM214	Novel Interactor
MMD2	RSPH10B	Novel Interactor
COMMD1	TMEM17	Novel Interactor
C7orf57	PKD1L1	Novel Interactor
GDAP2	SPAG17	Novel Interactor
RBAKDN	RSPH10B	Novel Interactor
ENTHD1	GALR3	Novel Interactor
MGAT2	PKD1L1	Novel Interactor
CA4	CDK3	Novel Interactor
TLR10	WDR19	Novel Interactor
HNRNPA2B1	PKD2L1	Novel Interactor
CD80	IQCB1	Novel Interactor
OARD1	RSPH9	Novel Interactor
C1orf50	ZMYND12	Novel Interactor
GRID2IP	RSPH10B	Novel Interactor
RBM45	TTC30B	Novel Interactor
POLR2K	SPAG1	Novel Interactor
KLHDC3	TCTE1	Novel Interactor
KLHDC3	RSPH9	Novel Interactor
RPGRIP1L	SLC6A2	Novel Interactor
GALR3	SUV420H1	Novel Interactor
AADACL3	DDI2	Novel Interactor
LINC00334	RSPH1	Novel Interactor
CDK2AP1	GPR83	Novel Interactor
PIP4K2A	SPAG6	Novel Interactor
FAM173B	ROPN1L	Novel Interactor
BCR	CBY1	Novel Interactor
GPR161	TOR1AIP1	Novel Interactor
GPR161	TBX19	Novel Interactor
HTT	IFT57	Novel Interactor
AQP3	GPR83	Novel Interactor
C14orf37	TMEM30B	Novel Interactor
DHX57	PPP1CB	Novel Interactor
DDX3Y	NPHP3	Novel Interactor
PTPN21	TTC8	Novel Interactor
CCDC65	FAM186B	Novel Interactor
CCDC65	DNAJC22	Novel Interactor
CCDC65	RHEBL1	Novel Interactor
ALDH8A1	IFT88	Novel Interactor
MASP2	MCHR1	Novel Interactor
BBS4	MRPL28	Novel Interactor
BBS4	SEMA7A	Novel Interactor
BBS4	IGDCC3	Novel Interactor
2016-03-06	ROPN1L	Novel Interactor
EML4	PKHD1	Novel Interactor
ACAT2	DYNLT1	Novel Interactor
DYNLL1	RFC5	Novel Interactor
DYNLL1	SUDS3	Novel Interactor
DYNLL1	GABRQ	Novel Interactor
DYNLL1	WSB2	Novel Interactor
DYNLL1	VSIG10	Novel Interactor
AP3M1	DRD1	Novel Interactor
LGI1	PKD2L1	Novel Interactor
ADGRL3	DNAJB1	Novel Interactor
EFEMP2	TMEM216	Novel Interactor
DNAAF2	TRIM9	Novel Interactor
DNAAF2	L2HGDH	Novel Interactor
DNAAF2	TMX1	Novel Interactor
PKD1L1	RPL6	Novel Interactor
PKD1L1	PLCB2	Novel Interactor
PKD1L1	PSME3	Novel Interactor
MTAP	PKD2	Novel Interactor
TSG101	ZNF160	Novel Interactor
TSG101	ZNF419	Novel Interactor
DNAH9	YBX2	Novel Interactor
DNAH9	NLGN2	Novel Interactor
DNAH9	STX8	Novel Interactor
BAG2	PKHD1	Novel Interactor
DNAJC27	IFT172	Novel Interactor
C19orf73	PIH1D1	Novel Interactor
DNAJC21	SPEF2	Novel Interactor
KIAA1456	VPS37A	Novel Interactor
PPP1CB	SRD5A2	Novel Interactor
PPP1CB	UPK2	Novel Interactor
PPP1CB	SH3KBP1	Novel Interactor
PPP1CB	ZNF512	Novel Interactor
CYBB	DYNLT3	Novel Interactor
CABIN1	ZMYND12	Novel Interactor
RGS22	SPAG1	Novel Interactor
GCKR	PPP1CB	Novel Interactor
NCOA1	PPP1CB	Novel Interactor
ADCY10P1	RSPH9	Novel Interactor
TMEM231	VAT1L	Novel Interactor
CABP2	TMEM216	Novel Interactor
ADAP1	DNAAF5	Novel Interactor
ST5	TSG101	Novel Interactor
IFT88	MAP4K5	Novel Interactor
IFT88	PDX1	Novel Interactor
IFT88	TRIM24	Novel Interactor
IFT88	SAP18	Novel Interactor
ADH1A	PKD2	Novel Interactor
FAM26E	RSPH4A	Novel Interactor
MATN1	PPP1CB	Novel Interactor
NME5	VDAC1	Novel Interactor
NME5	SPOCK1	Novel Interactor
NME5	VIPR1	Novel Interactor
NME5	P4HA2	Novel Interactor
APOC2	BBS2	Novel Interactor
DNAH10	GATC	Novel Interactor
DNAH10	RILPL2	Novel Interactor
DNAH10	TMEM120B	Novel Interactor
CAB39	PKD2L1	Novel Interactor
EFCAB6	MCHR1	Novel Interactor
CCNH	CETN1	Novel Interactor
AAGAB	BBS4	Novel Interactor
CCDC87	TMEM216	Novel Interactor
COX5B	NPHP1	Novel Interactor
NAA30	TMEM30B	Novel Interactor
CD3G	DRD2	Novel Interactor
DPEP1	GAS8	Novel Interactor
C7orf43	IFT22	Novel Interactor
BBS5	SLC6A15	Novel Interactor
BBS5	CCDC173	Novel Interactor
BBS5	KLHL41	Novel Interactor
BBS5	CTSK	Novel Interactor
BBS5	COTL1	Novel Interactor
BBS5	EIF4EBP3	Novel Interactor
BBS5	UBR3	Novel Interactor
BBS5	KLHL23	Novel Interactor
BBS5	ORM2	Novel Interactor
BBS5	PRDM2	Novel Interactor
BBS5	HRH1	Novel Interactor
DDX17	DNAL4	Novel Interactor
DDX17	IFT27	Novel Interactor
IFT27	TNRC6B	Novel Interactor
IFT27	KDELR3	Novel Interactor
IFT27	TRIOBP	Novel Interactor
IFT27	TAB1	Novel Interactor
RSPH10B	SLC29A4	Novel Interactor
SPATS1	TCTE1	Novel Interactor
CMBL	ROPN1L	Novel Interactor
OR1F1	PKD1	Novel Interactor
GBF1	PKD2L1	Novel Interactor
CAPSL	SPEF2	Novel Interactor
ATP6AP2	BBS1	Novel Interactor
ATP6AP2	RPGR	Novel Interactor
COL4A1	SPAG1	Novel Interactor
C18orf25	LOXHD1	Novel Interactor
PPP2R5D	TSG101	Novel Interactor
DNAH8	TOMM6	Novel Interactor
DNAH8	RAB44	Novel Interactor
DNAH8	RASGRP1	Novel Interactor
TAF8	TCTE1	Novel Interactor
LRRC3	RSPH1	Novel Interactor
ATP6V1C2	TMEM237	Novel Interactor
SPAG1	STK3	Novel Interactor
IFT81	NAA25	Novel Interactor
IFT81	TPCN1	Novel Interactor
IFT81	SLC8B1	Novel Interactor
IFT81	SDS	Novel Interactor
IFT81	RPH3A	Novel Interactor
DZIP1L	PRR23B	Novel Interactor
DZIP1L	NME9	Novel Interactor
DZIP1L	PRR23C	Novel Interactor
FGF13	GPR83	Novel Interactor
CBY1	SPTLC3	Novel Interactor
DGKE	MKS1	Novel Interactor
DNAH3	ERI2	Novel Interactor
DNAH3	TCIRG1	Novel Interactor
DNAH3	SOD1	Novel Interactor
DNAH3	THUMPD1	Novel Interactor
DNAH3	NPIPB3	Novel Interactor
DNAH3	LOC81691	Novel Interactor
DNAH3	IVL	Novel Interactor
RNASET2	TCTE3	Novel Interactor
QRFPR	TRPC3	Novel Interactor
QRFPR	TNIP3	Novel Interactor
QRFPR	TMEM155	Novel Interactor
CDV3	NPHP3	Novel Interactor
HNRNPA3	TTC30B	Novel Interactor
RPL37A	VPS28	Novel Interactor
CETN2	NUCB1	Novel Interactor
CETN2	DKC1	Novel Interactor
CETN2	PTPRN	Novel Interactor
CETN2	CLIC2	Novel Interactor
CETN2	DNASE1L1	Novel Interactor
CETN2	TEX28	Novel Interactor
CETN2	IL2RG	Novel Interactor
CETN2	DDX3X	Novel Interactor
CETN2	CORIN	Novel Interactor
MAPK15	TSG101	Novel Interactor
DAP	DNAH5	Novel Interactor
DDX58	PKD1	Novel Interactor
NPY2R	SMAD1	Novel Interactor
CASC1	GOLT1B	Novel Interactor
CASC1	PYROXD1	Novel Interactor
RPGR	USP9X	Novel Interactor
RPGR	SLC9A7	Novel Interactor
RPGR	TSPAN7	Novel Interactor
ADAT1	TMEM231	Novel Interactor
ELMSAN1	IFT43	Novel Interactor
SCRIB	VPS28	Novel Interactor
SSH3	TMEM216	Novel Interactor
CCT5	ROPN1L	Novel Interactor
CCDC42	DNAH2	Novel Interactor
CFDP1	HYDIN	Novel Interactor
RGS17	RSPH3	Novel Interactor
DYX1C1	GCOM1	Novel Interactor
DYX1C1	PRTG	Novel Interactor
DYX1C1	WDR72	Novel Interactor
CHRNA9	WDR19	Novel Interactor
PKD2L1	PRPS2	Novel Interactor
FAM46C	SPAG17	Novel Interactor
KDM2B	TCTN2	Novel Interactor
ATP8A2	C1QTNF9B-AS1	Novel Interactor
ATP8A2	WASF3	Novel Interactor
ATP8A2	SACS	Novel Interactor
C1orf127	NPHP4	Novel Interactor
EIF3E	LRRC48	Novel Interactor
ATP2B3	CETN2	Novel Interactor
RPL17P5	WDR63	Novel Interactor
DAW1	RAB25	Novel Interactor
DNAL1	LIN52	Novel Interactor
DNAL1	SLIRP	Novel Interactor
C16orf70	DRC7	Novel Interactor
IFT57	SLC25A3	Novel Interactor
IFT57	TERT	Novel Interactor
CERS6	TTC21B	Novel Interactor
CNIH3	DNAH14	Novel Interactor
RPF1	WDR63	Novel Interactor
ABHD14A	DNAH1	Novel Interactor
CCDC92	TCTN2	Novel Interactor
MKS1	RNF43	Novel Interactor
MKS1	SMG8	Novel Interactor
MKRN1	NME5	Novel Interactor
LOXHD1	SKA1	Novel Interactor
IFT20	RALGPS2	Novel Interactor
IFT20	RICTOR	Novel Interactor
IFT20	TP53I13	Novel Interactor
IFT20	RAB11FIP4	Novel Interactor
FUNDC2	LRRC48	Novel Interactor
SNED1	TRAF3IP1	Novel Interactor
CDKN2A	DNAI1	Novel Interactor
IFITM1	NME5	Novel Interactor
ADGRF4	EFHC1	Novel Interactor
CES1P1	RPGRIP1L	Novel Interactor
ALG1	CDK3	Novel Interactor
SFXN5	TMEM237	Novel Interactor
DYNLT3	IFITM1	Novel Interactor
DYNLT3	UIMC1	Novel Interactor
DYNLT3	FOS	Novel Interactor
RSPH9	TSPO2	Novel Interactor
RSPH9	TCTE1	Novel Interactor
RSPH9	TAF8	Novel Interactor
RSPH9	SPATS1	Novel Interactor
SESTD1	TTC30B	Novel Interactor
DNAI2	MFSD11	Novel Interactor
C2orf16	DRC1	Novel Interactor
FAM222A	TCTN1	Novel Interactor
CD3E	DRD2	Novel Interactor
NTN3	PKD1	Novel Interactor
POLA2	TMEM216	Novel Interactor
LAPTM4B	TMEM67	Novel Interactor
DNAH5	LARGE	Novel Interactor
DNAH5	MYO10	Novel Interactor
DNAH5	TLE1	Novel Interactor
DNAH5	MVP	Novel Interactor
DNAH5	RAN	Novel Interactor
DNAH5	TRIO	Novel Interactor
DNAH5	MARCH6	Novel Interactor
DNAH5	MICAL1	Novel Interactor
DNAH5	RBFOX2	Novel Interactor
PITPNB	TTC28	Novel Interactor
C2orf74	TMEM17	Novel Interactor
CELA2A	DDI2	Novel Interactor
CDK3	TLK2	Novel Interactor
CDK3	ITIH4	Novel Interactor
CDK3	PRKCA	Novel Interactor
CDK3	PECAM1	Novel Interactor
CDK3	NAP1L1	Novel Interactor
CDK3	FOXJ1	Novel Interactor
CDK3	TBX2	Novel Interactor
C17orf47	DYNLL2	Novel Interactor
CACNA1I	DNAL4	Novel Interactor
CACNA1I	VPS28	Novel Interactor
CACNA1G	MKS1	Novel Interactor
DNAJC13	NPHP3	Novel Interactor
ABCA13	PKD1L1	Novel Interactor
TTC30A	TTC30B	Novel Interactor
NADK2	SPEF2	Novel Interactor
DRD1	PLCD1	Novel Interactor
DRD1	RARS	Novel Interactor
DRD1	PPP4C	Novel Interactor
DRD1	KCNMB1	Novel Interactor
SPEF2	UGT3A1	Novel Interactor
SPEF2	TARS	Novel Interactor
SPEF2	WDR70	Novel Interactor
