# Supplementary material for: Cilia interactome with predicted protein–protein interactions reveals connections to Alzheimer’s disease, aging and other neuropsychiatric processes
Source: Sci Rep. 2020 Sep 24;10:15629. doi: 10.1038/s41598-020-72024-4 (PMC7515907; doi:10.1038/s41598-020-72024-4)
Supplement: Supplementary file 3 — Supplementary Information 3. [file 41598_2020_72024_MOESM3_ESM.xlsx]

## Sheet: Manuscript Info
Cilia interactome with predicted protein-protein interactions reveals connections to Alzheimer’s disease, Aging and other Neuropsychiatric Processes
Kalyani B. Karunakaran1[1], Srilakshmi Chaparala2,3†, Cecilia W. Lo4 and
Madhavi K. Ganapathiraju2,5*
1Indian Institute of Science, Bangalore, India
2Department of Biomedical Informatics, 3Health Sciences Library System, and 4Department of Developmental Biology, School of Medicine, and 5Intelligent Systems Program, School of Computing and Information, University of Pittsburgh, Pittsburgh, PA, USA
*To whom correspondence should be addressed: Madhavi K. Ganapathiraju, Department of Biomedical Informatics, University of Pittsburgh, Pittsburgh, PA 15206, USA. madhavi@pitt.edu
[1] Contributed equally

## Sheet: Neuronal Pathways 
Cilia interactome with predicted protein-protein interactions reveals connections to Alzheimer’s disease, Aging and other Neuropsychiatric Processes
Kalyani B. Karunakaran1[1], Srilakshmi Chaparala2,3†, Cecilia W. Lo4 and
Madhavi K. Ganapathiraju2,5*
1Indian Institute of Science, Bangalore, India
2Department of Biomedical Informatics, 3Health Sciences Library System, and 4Department of Developmental Biology, School of Medicine, and 5Intelligent Systems Program, School of Computing and Information, University of Pittsburgh, Pittsburgh, PA, USA
*To whom correspondence should be addressed: Madhavi K. Ganapathiraju, Department of Biomedical Informatics, University of Pittsburgh, Pittsburgh, PA 15206, USA. madhavi@pitt.edu
[1] Contributed equally
Neuronal Pathways in Cilia interactome	P-value in Predicted	Number of Genes	Genes in the Interactome
Huntington's Disease Signaling	1e-13	15	PLCB2,SHC1,CASP1,GNG12,PIK3R6,POLR2G,PIK3R4,CLTA,PIK3R2,CAPN1,PDPK1,RPH3A,CASP8,POLR2K,PRKD3
Dopamine-DARPP32 Feedback in cAMP Signaling	2e-08	8	PLCB2,PPP2R3A,PRKG2,CALML5,PLCD1,PPP2R5D,PPP3CA,PRKD3
CREB Signaling in Neurons	3.02e-08	11	CALML5,PLCB2,SHC1,GNG12,PIK3R6,POLR2G,PIK3R4,PIK3R2,PLCD1,POLR2K,PRKD3
nNOS Signaling in Neurons	8.13e-06	4	PPP3CA,CAPN1,CALML5,PRKD3
nNOS Signaling in Neurons	8.13e-06	4	PPP3CA,CAPN1,CALML5,PRKD3
Axonal Guidance Signaling	8.91e-06	15	PLCB2,GIT1,SHC1,PIK3R6,ACTR3,NTN3,GNG12,MICAL1,PIK3R4,MYLPF,PLCD1,PPP3CA,PRKD3,SEMA7A,PIK3R2
eNOS Signaling	1.17e-05	13	BDKRB1,CALML5,AQP3,CNGA1,CASP8,SLC7A1,HSP90AB1,PIK3R6,PIK3R4,PIK3R2,PDPK1,CHRNA9,PRKD3
Synaptic Long Term Potentiation	1.26e-05	5	PPP3CA,PLCB2,PRKD3,CALML5,PLCD1
Wnt/Beta-catenin Signaling	1.62e-05	6	CDKN2A,TLE1,PPP2R3A,ILK,SOX17,PPP2R5D
Neuregulin Signaling	3.63e-05	8	SHC1,TMEFF2,HSP90AB1,HBEGF,BAD,PIK3R2,PDPK1,PRKD3
Neuropathic Pain Signaling In Dorsal Horn Neurons	0.000224	7	PLCB2,FOS,PIK3R6,PIK3R4,PIK3R2,PLCD1,PRKD3
Calcium Signaling	0.000603	8	TNNT1,SLC8B1,CABIN1,CALML5,TRPC3,PPP3CA,ATP2B3,CHRNA9
Dopamine Receptor Signaling	0.00251	3	PPP2R5D,SPR,PPP2R3A
Glutamate Receptor Signaling	0.00398	1	CALML5
Synaptic Long Term Depression	0.00676	7	PLCB2,PPP2R3A,NPR2,PLCD1,PRKG2,PPP2R5D,PRKD3
Wnt/Ca+ pathway	0.0102	3	PPP3CA,PLCB2,PLCD1
Dendritic Cell Maturation	0.0102	12	PLCB2,STAT4,COL11A2,COL18A1,CD80,TRGV9,IL6,PIK3R6,PIK3R4,IL32,PIK3R2,PLCD1
Reelin Signaling in Neurons	0.0407	3	PIK3R6,PIK3R4,PIK3R2
