# Supplementary material for: Cilia interactome with predicted protein–protein interactions reveals connections to Alzheimer’s disease, aging and other neuropsychiatric processes
Source: Sci Rep. 2020 Sep 24;10:15629. doi: 10.1038/s41598-020-72024-4 (PMC7515907; doi:10.1038/s41598-020-72024-4)
Supplement: Supplementary file 4 — Supplementary Information 4. [file 41598_2020_72024_MOESM4_ESM.xlsx]

## Sheet: Manuscript Info
Cilia interactome with predicted protein-protein interactions reveals connections to Alzheimer’s disease, Aging and other Neuropsychiatric Processes
Kalyani B. Karunakaran1[1], Srilakshmi Chaparala2,3†, Cecilia W. Lo4 and
Madhavi K. Ganapathiraju2,5*
1Indian Institute of Science, Bangalore, India
2Department of Biomedical Informatics, 3Health Sciences Library System, and 4Department of Developmental Biology, School of Medicine, and 5Intelligent Systems Program, School of Computing and Information, University of Pittsburgh, Pittsburgh, PA, USA
*To whom correspondence should be addressed: Madhavi K. Ganapathiraju, Department of Biomedical Informatics, University of Pittsburgh, Pittsburgh, PA 15206, USA. madhavi@pitt.edu
[1] Contributed equally

## Sheet: Drugs targeting Cilia Genes
Gene Type	Entrez ID	Symbol	Drug	Category
Cilia	4887	NPY2R	Cysteamine	A
Cilia	1813	DRD2	Domperidone	A
Cilia	1813	DRD2	Metoclopramide	A
Cilia	1813	DRD2	Alizapride	A
Cilia	1816	DRD5	Fenoldopam	C
Cilia	1816	DRD5	Dopamine	C
Cilia	1813	DRD2	Dopamine	C
Cilia	1813	DRD2	Ergoloid mesylate	C
Cilia	1812	DRD1	Fenoldopam	C
Cilia	1812	DRD1	Dopamine	C
Cilia	1812	DRD1	Ergoloid mesylate	C
Cilia	1813	DRD2	Promethazine	D
Cilia	1816	DRD5	Cabergoline	G
Cilia	1816	DRD5	Lisuride	G
Cilia	1816	DRD5	Bromocriptine	G
Cilia	1813	DRD2	Cabergoline	G
Cilia	1813	DRD2	Lisuride	G
Cilia	1813	DRD2	Bromocriptine	G
Cilia	1813	DRD2	Yohimbine	G
Cilia	1812	DRD1	Cabergoline	G
Cilia	1812	DRD1	Methylergometrine	G
Cilia	1812	DRD1	Lisuride	G
Cilia	1812	DRD1	Bromocriptine	G
Cilia	1816	DRD5	Ziprasidone	N
Cilia	1816	DRD5	Cabergoline	N
Cilia	1816	DRD5	Ropinirole	N
Cilia	1816	DRD5	Olanzapine	N
Cilia	1816	DRD5	Mirtazapine	N
Cilia	1816	DRD5	Loxapine	N
Cilia	1816	DRD5	Pramipexole	N
Cilia	1816	DRD5	Imipramine	N
Cilia	1816	DRD5	Imipramine	N
Cilia	1816	DRD5	Imipramine	N
Cilia	1816	DRD5	Cinnarizine	N
Cilia	1816	DRD5	Lisuride	N
Cilia	1816	DRD5	Ergotamine	N
Cilia	1816	DRD5	Pergolide	N
Cilia	1816	DRD5	Bromocriptine	N
Cilia	1816	DRD5	Quetiapine	N
Cilia	1816	DRD5	L-DOPA	N
Cilia	1816	DRD5	L-DOPA	N
Cilia	1816	DRD5	Aripiprazole	N
Cilia	1816	DRD5	Zuclopenthixol	N
Cilia	1816	DRD5	Rotigotine	N
Cilia	1816	DRD5	Mianserin	N
Cilia	1813	DRD2	Amphetamine	N
Cilia	1813	DRD2	Ziprasidone	N
Cilia	1813	DRD2	Cabergoline	N
Cilia	1813	DRD2	Ropinirole	N
Cilia	1813	DRD2	Olanzapine	N
Cilia	1813	DRD2	Clozapine	N
Cilia	1813	DRD2	Mirtazapine	N
Cilia	1813	DRD2	Sulpiride	N
Cilia	1813	DRD2	Sulpiride	N
Cilia	1813	DRD2	Loxapine	N
Cilia	1813	DRD2	Remoxipride	N
Cilia	1813	DRD2	Pramipexole	N
Cilia	1813	DRD2	Promazine	N
Cilia	1813	DRD2	Promazine	N
Cilia	1813	DRD2	Promazine	N
Cilia	1813	DRD2	Promazine	N
Cilia	1813	DRD2	Promazine	N
Cilia	1813	DRD2	Prochlorperazine	N
Cilia	1813	DRD2	Droperidol	N
Cilia	1813	DRD2	Imipramine	N
Cilia	1813	DRD2	Imipramine	N
Cilia	1813	DRD2	Imipramine	N
Cilia	1813	DRD2	Buspirone	N
Cilia	1813	DRD2	Haloperidol	N
Cilia	1813	DRD2	Nortriptyline	N
Cilia	1813	DRD2	Amoxapine	N
Cilia	1813	DRD2	Cinnarizine	N
Cilia	1813	DRD2	Lisuride	N
Cilia	1813	DRD2	Fluphenazine	N
Cilia	1813	DRD2	Thioridazine	N
Cilia	1813	DRD2	Ergotamine	N
Cilia	1813	DRD2	Risperidone	N
Cilia	1813	DRD2	Propiomazine	N
Cilia	1813	DRD2	Minaprine	N
Cilia	1813	DRD2	Trifluoperazine	N
Cilia	1813	DRD2	Perphenazine	N
Cilia	1813	DRD2	Amantadine	N
Cilia	1813	DRD2	Mesoridazine	N
Cilia	1813	DRD2	Maprotiline	N
Cilia	1813	DRD2	Memantine	N
Cilia	1813	DRD2	Acetophenazine	N
Cilia	1813	DRD2	Pimozide	N
Cilia	1813	DRD2	Doxepin	N
Cilia	1813	DRD2	Desipramine	N
Cilia	1813	DRD2	Pergolide	N
Cilia	1813	DRD2	Bromocriptine	N
Cilia	1813	DRD2	Ketamine	N
Cilia	1813	DRD2	Ketamine	N
Cilia	1813	DRD2	Quetiapine	N
Cilia	1813	DRD2	L-DOPA	N
Cilia	1813	DRD2	L-DOPA	N
Cilia	1813	DRD2	Aripiprazole	N
Cilia	1813	DRD2	Chlorprothixene	N
Cilia	1813	DRD2	Paliperidone	N
Cilia	1813	DRD2	Molindone	N
Cilia	1813	DRD2	Pipotiazine	N
Cilia	1813	DRD2	Thioproperazine	N
Cilia	1813	DRD2	Thiothixene	N
Cilia	1813	DRD2	Zuclopenthixol	N
Cilia	1813	DRD2	Aniracetam	N
Cilia	1813	DRD2	Fluspirilene	N
Cilia	1813	DRD2	Tetrabenazine	N
Cilia	1813	DRD2	Iloperidone	N
Cilia	1813	DRD2	Rotigotine	N
Cilia	1813	DRD2	Sertindole	N
Cilia	1813	DRD2	Mianserin	N
Cilia	1813	DRD2	Asenapine	N
Cilia	1813	DRD2	Amisulpride	N
Cilia	1813	DRD2	Lurasidone	N
Cilia	1812	DRD1	Ziprasidone	N
Cilia	1812	DRD1	Cabergoline	N
Cilia	1812	DRD1	Ropinirole	N
Cilia	1812	DRD1	Olanzapine	N
Cilia	1812	DRD1	Clozapine	N
Cilia	1812	DRD1	Mirtazapine	N
Cilia	1812	DRD1	Loxapine	N
Cilia	1812	DRD1	Pramipexole	N
Cilia	1812	DRD1	Promazine	N
Cilia	1812	DRD1	Promazine	N
Cilia	1812	DRD1	Promazine	N
Cilia	1812	DRD1	Promazine	N
Cilia	1812	DRD1	Promazine	N
Cilia	1812	DRD1	Imipramine	N
Cilia	1812	DRD1	Imipramine	N
Cilia	1812	DRD1	Imipramine	N
Cilia	1812	DRD1	Haloperidol	N
Cilia	1812	DRD1	Amoxapine	N
Cilia	1812	DRD1	Cinnarizine	N
Cilia	1812	DRD1	Lisuride	N
Cilia	1812	DRD1	Fluphenazine	N
Cilia	1812	DRD1	Thioridazine	N
Cilia	1812	DRD1	Ergotamine	N
Cilia	1812	DRD1	Risperidone	N
Cilia	1812	DRD1	Propiomazine	N
Cilia	1812	DRD1	Minaprine	N
Cilia	1812	DRD1	Perphenazine	N
Cilia	1812	DRD1	Acetophenazine	N
Cilia	1812	DRD1	Pergolide	N
Cilia	1812	DRD1	Bromocriptine	N
Cilia	1812	DRD1	Quetiapine	N
Cilia	1812	DRD1	L-DOPA	N
Cilia	1812	DRD1	L-DOPA	N
Cilia	1812	DRD1	Aripiprazole	N
Cilia	1812	DRD1	Chlorprothixene	N
Cilia	1812	DRD1	Paliperidone	N
Cilia	1812	DRD1	Propericiazine	N
Cilia	1812	DRD1	Pipotiazine	N
Cilia	1812	DRD1	Thioproperazine	N
Cilia	1812	DRD1	Thiothixene	N
Cilia	1812	DRD1	Zuclopenthixol	N
Cilia	1812	DRD1	Iloperidone	N
Cilia	1812	DRD1	Rotigotine	N
Cilia	1812	DRD1	Mianserin	N
Cilia	1812	DRD1	Asenapine	N
Cilia	1813	DRD2	Thiethylperazine	R
Cilia	1813	DRD2	Promethazine	R
Cilia	1813	DRD2	Promethazine	R
Cilia	1812	DRD1	Thiethylperazine	R
Cilia	1812	DRD1	Phenylpropanolamine	R
Cilia	4887	NPY2R	AC162352	Unknown
Cilia	4887	NPY2R	TM30338	Unknown
Cilia	4889	NPY5R	AC162352	Unknown
Cilia	1816	DRD5	Chlorpromazine	Unknown
Cilia	1816	DRD5	Apomorphine	Unknown
Cilia	1816	DRD5	Trimipramine	Unknown
Cilia	1816	DRD5	Carphenazine	Unknown
Cilia	1816	DRD5	Methotrimeprazine	Unknown
Cilia	1813	DRD2	Chlorpromazine	Unknown
Cilia	1813	DRD2	Triflupromazine	Unknown
Cilia	1813	DRD2	Apomorphine	Unknown
Cilia	1813	DRD2	Trimipramine	Unknown
Cilia	1813	DRD2	Flupentixol	Unknown
Cilia	1813	DRD2	Carphenazine	Unknown
Cilia	1813	DRD2	Methotrimeprazine	Unknown
Cilia	1813	DRD2	Rolicyclidine	Unknown
Cilia	1813	DRD2	Acepromazine	Unknown
Cilia	1813	DRD2	Brasofensine	Unknown
Cilia	1813	DRD2	Bifeprunox	Unknown
Cilia	1813	DRD2	Bicifadine	Unknown
Cilia	1813	DRD2	Itopride	Unknown
Cilia	1813	DRD2	SLV 308	Unknown
Cilia	1813	DRD2	ACP-103	Unknown
Cilia	1813	DRD2	BL-1020	Unknown
Cilia	1813	DRD2	ACP-104	Unknown
Cilia	1813	DRD2	intranasal apomorphine	Unknown
Cilia	1813	DRD2	Bromopride	Unknown
Cilia	1812	DRD1	Chlorpromazine	Unknown
Cilia	1812	DRD1	Triflupromazine	Unknown
Cilia	1812	DRD1	Apomorphine	Unknown
Cilia	1812	DRD1	Trimipramine	Unknown
Cilia	1812	DRD1	Flupentixol	Unknown
Cilia	1812	DRD1	Carphenazine	Unknown
Cilia	1812	DRD1	Methotrimeprazine	Unknown
Cilia	1812	DRD1	Acepromazine	Unknown
Cilia	1812	DRD1	intranasal apomorphine	Unknown
Known Interactor	2	A2M	Becaplermin	A
Known Interactor	19	ABCA1	Glyburide	A
Known Interactor	154	ADRB2	Epinephrine	A
Known Interactor	367	AR	Oxandrolone	A
Known Interactor	367	AR	Nandrolone phenpropionate	A
Known Interactor	367	AR	Dihydrotestosterone	A
Known Interactor	635	BHMT	Citric Acid	A
Known Interactor	782	CACNB1	Magnesium Sulfate	A
Known Interactor	782	CACNB1	Magnesium Sulfate	A
Known Interactor	801	CALM1	Loperamide	A
Known Interactor	801	CALM1	Loperamide	A
Known Interactor	801	CALM1	Calcium	A
Known Interactor	801	CALM1	Calcium	A
Known Interactor	801	CALM1	Calcium	A
Known Interactor	801	CALM1	Calcium	A
Known Interactor	801	CALM1	Calcium	A
Known Interactor	801	CALM1	Calcium	A
Known Interactor	801	CALM1	Calcium	A
Known Interactor	801	CALM1	Calcium	A
Known Interactor	801	CALM1	Calcium	A
Known Interactor	801	CALM1	Calcium	A
Known Interactor	801	CALM1	Calcium	A
Known Interactor	801	CALM1	Calcium	A
Known Interactor	801	CALM1	Calcium	A
Known Interactor	801	CALM1	Calcium	A
Known Interactor	801	CALM1	Calcium	A
Known Interactor	801	CALM1	Calcium	A
Known Interactor	801	CALM1	Calcium	A
Known Interactor	54205	CYCS	Minocycline	A
Known Interactor	1956	EGFR	Lidocaine	A
Known Interactor	2104	ESRRG	Troglitazone	A
Known Interactor	2104	ESRRG	Cholic Acid	A
Known Interactor	2677	GGCX	L-Glutamic Acid	A
Known Interactor	2744	GLS	L-Glutamic Acid	A
Known Interactor	2746	GLUD1	L-Glutamic Acid	A
Known Interactor	2752	GLUL	L-Glutamine	A
Known Interactor	2752	GLUL	L-Glutamic Acid	A
Known Interactor	2891	GRIA2	L-Glutamic Acid	A
Known Interactor	2902	GRIN1	L-Glutamic Acid	A
Known Interactor	2902	GRIN1	Dehydroepiandrosterone	A
Known Interactor	2903	GRIN2A	L-Glutamic Acid	A
Known Interactor	2903	GRIN2A	Dehydroepiandrosterone	A
Known Interactor	116443	GRIN3A	L-Glutamic Acid	A
Known Interactor	116443	GRIN3A	Dehydroepiandrosterone	A
Known Interactor	4036	LRP2	Insulin Regular	A
Known Interactor	4036	LRP2	Insulin Regular	A
Known Interactor	4036	LRP2	Insulin Regular	A
Known Interactor	4036	LRP2	Insulin Regular	A
Known Interactor	4036	LRP2	Insulin Regular	A
Known Interactor	4036	LRP2	Insulin Regular	A
Known Interactor	4036	LRP2	Insulin Regular	A
Known Interactor	4036	LRP2	Insulin Regular	A
Known Interactor	4036	LRP2	Insulin Regular	A
Known Interactor	4792	NFKBIA	Acetylsalicylic acid	A
Known Interactor	2908	NR3C1	Beclomethasone	A
Known Interactor	2908	NR3C1	Betamethasone	A
Known Interactor	2908	NR3C1	Triamcinolone	A
Known Interactor	2908	NR3C1	Prednisone	A
Known Interactor	2908	NR3C1	Hydrocortisone	A
Known Interactor	2908	NR3C1	Hydrocortisone	A
Known Interactor	2908	NR3C1	Prednisolone	A
Known Interactor	2908	NR3C1	Budesonide	A
Known Interactor	2908	NR3C1	Dexamethasone	A
Known Interactor	5053	PAH	Tetrahydrobiopterin	A
Known Interactor	5053	PAH	Epinephrine	A
Known Interactor	5465	PPARA	Dehydroepiandrosterone	A
Known Interactor	5578	PRKCA	Vitamin E	A
Known Interactor	5621	PRNP	Tetracycline	A
Known Interactor	5621	PRNP	Tetracycline	A
Known Interactor	10268	RAMP3	Pramlintide	A
Known Interactor	5925	RB1	Insulin Regular	A
Known Interactor	5925	RB1	Insulin Regular	A
Known Interactor	5925	RB1	Insulin Regular	A
Known Interactor	5925	RB1	Insulin Regular	A
Known Interactor	5925	RB1	Insulin Regular	A
Known Interactor	5925	RB1	Insulin Regular	A
Known Interactor	5925	RB1	Insulin Regular	A
Known Interactor	5925	RB1	Insulin Regular	A
Known Interactor	5925	RB1	Insulin Regular	A
Known Interactor	6531	SLC6A3	Phentermine	A
Known Interactor	6531	SLC6A3	Mazindol	A
Known Interactor	6531	SLC6A3	Diethylpropion	A
Known Interactor	6531	SLC6A3	Sibutramine	A
Known Interactor	6898	TAT	Pyridoxal Phosphate	A
Known Interactor	6898	TAT	Pyridoxal Phosphate	A
Known Interactor	6898	TAT	L-Glutamic Acid	A
Known Interactor	7157	TP53	Acetylsalicylic acid	A
Known Interactor	100	ADA	Dipyridamole	B
Known Interactor	134	ADORA1	Defibrotide	B
Known Interactor	135	ADORA2A	Defibrotide	B
Known Interactor	154	ADRB2	Epinephrine	B
Known Interactor	782	CACNB1	Magnesium Sulfate	B
Known Interactor	801	CALM1	Calcium	B
Known Interactor	801	CALM1	Calcium	B
Known Interactor	2149	F2R	Streptokinase	B
Known Interactor	2149	F2R	Streptokinase	B
Known Interactor	2677	GGCX	Drotrecogin alfa	B
Known Interactor	2677	GGCX	Coagulation Factor IX	B
Known Interactor	2677	GGCX	Menadione	B
Known Interactor	2677	GGCX	Phylloquinone	B
Known Interactor	2903	GRIN2A	Glycine	B
Known Interactor	2903	GRIN2A	Glycine	B
Known Interactor	3856	KRT8	Tenecteplase	B
Known Interactor	4035	LRP1	Antihemophilic Factor	B
Known Interactor	4035	LRP1	Tenecteplase	B
Known Interactor	4035	LRP1	Coagulation Factor IX	B
Known Interactor	4036	LRP2	Urokinase	B
Known Interactor	4548	MTR	Cyanocobalamin	B
Known Interactor	4548	MTR	Cyanocobalamin	B
Known Interactor	4548	MTR	Hydroxocobalamin	B
Known Interactor	4792	NFKBIA	Acetylsalicylic acid	B
Known Interactor	1728	NQO1	Menadione	B
Known Interactor	1728	NQO1	Dicoumarol	B
Known Interactor	5053	PAH	Epinephrine	B
Known Interactor	7157	TP53	Acetylsalicylic acid	B
Known Interactor	19	ABCA1	Probucol	C
Known Interactor	134	ADORA1	Adenosine	C
Known Interactor	134	ADORA1	Pentoxifylline	C
Known Interactor	134	ADORA1	Theobromine	C
Known Interactor	135	ADORA2A	Adenosine	C
Known Interactor	135	ADORA2A	Pentoxifylline	C
Known Interactor	135	ADORA2A	Theobromine	C
Known Interactor	135	ADORA2A	Regadenoson	C
Known Interactor	154	ADRB2	Betaxolol	C
Known Interactor	154	ADRB2	Bethanidine	C
Known Interactor	154	ADRB2	Metoprolol	C
Known Interactor	154	ADRB2	Metoprolol	C
Known Interactor	154	ADRB2	Atenolol	C
Known Interactor	154	ADRB2	Atenolol	C
Known Interactor	154	ADRB2	Norepinephrine	C
Known Interactor	154	ADRB2	Timolol	C
Known Interactor	154	ADRB2	Sotalol	C
Known Interactor	154	ADRB2	Sotalol	C
Known Interactor	154	ADRB2	Carteolol	C
Known Interactor	154	ADRB2	Propranolol	C
Known Interactor	154	ADRB2	Labetalol	C
Known Interactor	154	ADRB2	Bisoprolol	C
Known Interactor	154	ADRB2	Epinephrine	C
Known Interactor	154	ADRB2	Dobutamine	C
Known Interactor	154	ADRB2	Alprenolol	C
Known Interactor	154	ADRB2	Phenoxybenzamine	C
Known Interactor	154	ADRB2	Pindolol	C
Known Interactor	154	ADRB2	Pindolol	C
Known Interactor	154	ADRB2	Pindolol	C
Known Interactor	154	ADRB2	Isoprenaline	C
Known Interactor	154	ADRB2	Arbutamine	C
Known Interactor	154	ADRB2	Carvedilol	C
Known Interactor	154	ADRB2	Acebutolol	C
Known Interactor	154	ADRB2	Nadolol	C
Known Interactor	154	ADRB2	Bevantolol	C
Known Interactor	154	ADRB2	Penbutolol	C
Known Interactor	154	ADRB2	Mephentermine	C
Known Interactor	154	ADRB2	Oxprenolol	C
Known Interactor	154	ADRB2	Nebivolol	C
Known Interactor	154	ADRB2	Bupranolol	C
Known Interactor	367	AR	Spironolactone	C
Known Interactor	760	CA2	Methyclothiazide	C
Known Interactor	760	CA2	Bendroflumethiazide	C
Known Interactor	760	CA2	Cyclothiazide	C
Known Interactor	760	CA2	Cyclothiazide	C
Known Interactor	760	CA2	Hydroflumethiazide	C
Known Interactor	760	CA2	Chlorothiazide	C
Known Interactor	760	CA2	Chlorothiazide	C
Known Interactor	760	CA2	Trichlormethiazide	C
Known Interactor	760	CA2	Diazoxide	C
Known Interactor	760	CA2	Quinethazone	C
Known Interactor	762	CA4	Methyclothiazide	C
Known Interactor	762	CA4	Bendroflumethiazide	C
Known Interactor	762	CA4	Cyclothiazide	C
Known Interactor	762	CA4	Cyclothiazide	C
Known Interactor	762	CA4	Hydroflumethiazide	C
Known Interactor	762	CA4	Chlorothiazide	C
Known Interactor	762	CA4	Chlorothiazide	C
Known Interactor	762	CA4	Trichlormethiazide	C
Known Interactor	782	CACNB1	Ibutilide	C
Known Interactor	782	CACNB1	Nimodipine	C
Known Interactor	782	CACNB1	Spironolactone	C
Known Interactor	782	CACNB1	Verapamil	C
Known Interactor	782	CACNB1	Mibefradil	C
Known Interactor	782	CACNB1	Dronedarone	C
Known Interactor	801	CALM1	Cinchocaine	C
Known Interactor	801	CALM1	Nicardipine	C
Known Interactor	801	CALM1	Phenoxybenzamine	C
Known Interactor	801	CALM1	Felodipine	C
Known Interactor	801	CALM1	Nifedipine	C
Known Interactor	801	CALM1	Bepridil	C
Known Interactor	801	CALM1	Calcium	C
Known Interactor	801	CALM1	Aprindine	C
Known Interactor	801	CALM1	Prenylamine	C
Known Interactor	1956	EGFR	Lidocaine	C
Known Interactor	1956	EGFR	Lidocaine	C
Known Interactor	116443	GRIN3A	Procaine	C
Known Interactor	116443	GRIN3A	Procaine	C
Known Interactor	3156	HMGCR	Pravastatin	C
Known Interactor	3156	HMGCR	Lovastatin	C
Known Interactor	3156	HMGCR	Cerivastatin	C
Known Interactor	3156	HMGCR	Simvastatin	C
Known Interactor	3156	HMGCR	Atorvastatin	C
Known Interactor	3156	HMGCR	Fluvastatin	C
Known Interactor	3156	HMGCR	Rosuvastatin	C
Known Interactor	3156	HMGCR	Pitavastatin	C
Known Interactor	3725	JUN	Irbesartan	C
Known Interactor	2908	NR3C1	Fluorometholone	C
Known Interactor	2908	NR3C1	Spironolactone	C
Known Interactor	2908	NR3C1	Betamethasone	C
Known Interactor	2908	NR3C1	Fluocinolone Acetonide	C
Known Interactor	2908	NR3C1	Triamcinolone	C
Known Interactor	2908	NR3C1	Hydrocortisone	C
Known Interactor	2908	NR3C1	Prednisolone	C
Known Interactor	2908	NR3C1	Fluocinonide	C
Known Interactor	2908	NR3C1	Dexamethasone	C
Known Interactor	5053	PAH	Norepinephrine	C
Known Interactor	5053	PAH	Epinephrine	C
Known Interactor	5241	PGR	Spironolactone	C
Known Interactor	5465	PPARA	Indomethacin	C
Known Interactor	5465	PPARA	Clofibrate	C
Known Interactor	5465	PPARA	Clofibrate	C
Known Interactor	5465	PPARA	Fenofibrate	C
Known Interactor	5465	PPARA	Gemfibrozil	C
Known Interactor	5465	PPARA	Bezafibrate	C
Known Interactor	6337	SCNN1A	Triamterene	C
Known Interactor	6337	SCNN1A	Amiloride	C
Known Interactor	6340	SCNN1G	Triamterene	C
Known Interactor	6340	SCNN1G	Amiloride	C
Known Interactor	6531	SLC6A3	Procaine	C
Known Interactor	6531	SLC6A3	Procaine	C
Known Interactor	6531	SLC6A3	Dopamine	C
Known Interactor	7068	THRB	Dextrothyroxine	C
Known Interactor	2	A2M	Becaplermin	D
Known Interactor	2	A2M	Bacitracin	D
Known Interactor	154	ADRB2	Isoprenaline	D
Known Interactor	367	AR	Ketoconazole	D
Known Interactor	782	CACNB1	Magnesium Sulfate	D
Known Interactor	801	CALM1	Cinchocaine	D
Known Interactor	801	CALM1	Promethazine	D
Known Interactor	801	CALM1	Calcium	D
Known Interactor	801	CALM1	Calcium	D
Known Interactor	1277	COL1A1	Collagenase	D
Known Interactor	1280	COL2A1	Collagenase	D
Known Interactor	1786	DNMT1	Flucytosine	D
Known Interactor	1956	EGFR	Lidocaine	D
Known Interactor	2891	GRIA2	Primidone	D
Known Interactor	116443	GRIN3A	Procaine	D
Known Interactor	116443	GRIN3A	Ethanol	D
Known Interactor	116443	GRIN3A	Ethanol	D
Known Interactor	3613	IMPA2	Lithium	D
Known Interactor	4036	LRP2	Gentamicin	D
Known Interactor	2908	NR3C1	Diflorasone	D
Known Interactor	2908	NR3C1	Alclometasone	D
Known Interactor	2908	NR3C1	Amcinonide	D
Known Interactor	2908	NR3C1	Fluorometholone	D
Known Interactor	2908	NR3C1	Fluorometholone	D
Known Interactor	2908	NR3C1	Fluorometholone	D
Known Interactor	2908	NR3C1	Beclomethasone	D
Known Interactor	2908	NR3C1	Betamethasone	D
Known Interactor	2908	NR3C1	Betamethasone	D
Known Interactor	2908	NR3C1	Desoximetasone	D
Known Interactor	2908	NR3C1	Desoximetasone	D
Known Interactor	2908	NR3C1	Fluticasone Propionate	D
Known Interactor	2908	NR3C1	Fluocinolone Acetonide	D
Known Interactor	2908	NR3C1	Halobetasol Propionate	D
Known Interactor	2908	NR3C1	Triamcinolone	D
Known Interactor	2908	NR3C1	Triamcinolone	D
Known Interactor	2908	NR3C1	Hydrocortisone	D
Known Interactor	2908	NR3C1	Hydrocortisone	D
Known Interactor	2908	NR3C1	Hydrocortisone	D
Known Interactor	2908	NR3C1	Hydrocortisone	D
Known Interactor	2908	NR3C1	Hydrocortisone	D
Known Interactor	2908	NR3C1	Mometasone	D
Known Interactor	2908	NR3C1	Mometasone	D
Known Interactor	2908	NR3C1	Clocortolone	D
Known Interactor	2908	NR3C1	Prednisolone	D
Known Interactor	2908	NR3C1	Prednisolone	D
Known Interactor	2908	NR3C1	Prednisolone	D
Known Interactor	2908	NR3C1	Prednisolone	D
Known Interactor	2908	NR3C1	Prednisolone	D
Known Interactor	2908	NR3C1	Clobetasol propionate	D
Known Interactor	2908	NR3C1	Fluocinonide	D
Known Interactor	2908	NR3C1	Prednicarbate	D
Known Interactor	2908	NR3C1	Budesonide	D
Known Interactor	2908	NR3C1	Dexamethasone	D
Known Interactor	2908	NR3C1	Dexamethasone	D
Known Interactor	2908	NR3C1	Dexamethasone	D
Known Interactor	2908	NR3C1	Desonide	D
Known Interactor	2908	NR3C1	Difluprednate	D
Known Interactor	5241	PGR	Fluticasone Propionate	D
Known Interactor	5578	PRKCA	Ingenol Mebutate	D
Known Interactor	5580	PRKCD	Ingenol Mebutate	D
Known Interactor	5621	PRNP	Tetracycline	D
Known Interactor	5621	PRNP	Tetracycline	D
Known Interactor	6531	SLC6A3	Procaine	D
Known Interactor	203068	TUBB	Podofilox	D
Known Interactor	154	ADRB2	Cabergoline	G
Known Interactor	154	ADRB2	Ritodrine	G
Known Interactor	154	ADRB2	Fenoterol	G
Known Interactor	367	AR	Levonorgestrel	G
Known Interactor	367	AR	Levonorgestrel	G
Known Interactor	367	AR	Testosterone	G
Known Interactor	367	AR	Testosterone	G
Known Interactor	367	AR	Testosterone	G
Known Interactor	367	AR	Ketoconazole	G
Known Interactor	367	AR	Fluoxymesterone	G
Known Interactor	367	AR	Danazol	G
Known Interactor	367	AR	Dihydrotestosterone	G
Known Interactor	367	AR	Cyproterone acetate	G
Known Interactor	2104	ESRRG	Diethylstilbestrol	G
Known Interactor	2104	ESRRG	Diethylstilbestrol	G
Known Interactor	2908	NR3C1	Megestrol acetate	G
Known Interactor	2908	NR3C1	Megestrol acetate	G
Known Interactor	2908	NR3C1	Megestrol acetate	G
Known Interactor	2908	NR3C1	Mifepristone	G
Known Interactor	2908	NR3C1	Fluoxymesterone	G
Known Interactor	5241	PGR	Etonogestrel	G
Known Interactor	5241	PGR	Desogestrel	G
Known Interactor	5241	PGR	Megestrol acetate	G
Known Interactor	5241	PGR	Megestrol acetate	G
Known Interactor	5241	PGR	Megestrol acetate	G
Known Interactor	5241	PGR	Levonorgestrel	G
Known Interactor	5241	PGR	Levonorgestrel	G
Known Interactor	5241	PGR	Dydrogesterone	G
Known Interactor	5241	PGR	Progesterone	G
Known Interactor	5241	PGR	Progesterone	G
Known Interactor	5241	PGR	Progesterone	G
Known Interactor	5241	PGR	Progesterone	G
Known Interactor	5241	PGR	Norethindrone	G
Known Interactor	5241	PGR	Mifepristone	G
Known Interactor	5241	PGR	Norgestimate	G
Known Interactor	5241	PGR	Danazol	G
Known Interactor	5241	PGR	Allylestrenol	G
Known Interactor	5241	PGR	Norelgestromin	G
Known Interactor	367	AR	Fludrocortisone	H
Known Interactor	2908	NR3C1	Betamethasone	H
Known Interactor	2908	NR3C1	Triamcinolone	H
Known Interactor	2908	NR3C1	Prednisone	H
Known Interactor	2908	NR3C1	Prednisone	H
Known Interactor	2908	NR3C1	Fludrocortisone	H
Known Interactor	2908	NR3C1	Hydrocortisone	H
Known Interactor	2908	NR3C1	Prednisolone	H
Known Interactor	2908	NR3C1	Prednisolone	H
Known Interactor	2908	NR3C1	Rimexolone	H
Known Interactor	2908	NR3C1	Dexamethasone	H
Known Interactor	2908	NR3C1	Paramethasone	H
Known Interactor	5745	PTH1R	Preotact	H
Known Interactor	5745	PTH1R	Teriparatide	H
Known Interactor	6755	SSTR5	Octreotide	H
Known Interactor	6755	SSTR5	Vapreotide	H
Known Interactor	6755	SSTR5	Pasireotide	H
Known Interactor	7068	THRB	Liothyronine	H
Known Interactor	7068	THRB	Levothyroxine	H
Known Interactor	2	A2M	Bacitracin	J
Known Interactor	367	AR	Ketoconazole	J
Known Interactor	801	CALM1	Calcium	J
Known Interactor	54205	CYCS	Minocycline	J
Known Interactor	1786	DNMT1	Flucytosine	J
Known Interactor	116443	GRIN3A	Procaine	J
Known Interactor	4036	LRP2	Gentamicin	J
Known Interactor	5621	PRNP	Tetracycline	J
Known Interactor	5621	PRNP	Tetracycline	J
Known Interactor	5621	PRNP	Tetracycline	J
Known Interactor	6531	SLC6A3	Procaine	J
Known Interactor	7015	TERT	Zidovudine	J
Known Interactor	100	ADA	Pentostatin	L
Known Interactor	207	AKT1	Arsenic trioxide	L
Known Interactor	367	AR	Flutamide	L
Known Interactor	367	AR	Nilutamide	L
Known Interactor	367	AR	Bicalutamide	L
Known Interactor	819	CAMLG	Cyclosporine	L
Known Interactor	1017	CDK2	Bosutinib	L
Known Interactor	1956	EGFR	Cetuximab	L
Known Interactor	1956	EGFR	Trastuzumab	L
Known Interactor	1956	EGFR	Gefitinib	L
Known Interactor	1956	EGFR	Erlotinib	L
Known Interactor	1956	EGFR	Lapatinib	L
Known Interactor	1956	EGFR	Panitumumab	L
Known Interactor	1956	EGFR	Vandetanib	L
Known Interactor	1956	EGFR	Afatinib	L
Known Interactor	2104	ESRRG	Diethylstilbestrol	L
Known Interactor	3055	HCK	Bosutinib	L
Known Interactor	3717	JAK2	Ruxolitinib	L
Known Interactor	3717	JAK2	Tofacitinib	L
Known Interactor	3725	JUN	Vinblastine	L
Known Interactor	3725	JUN	Arsenic trioxide	L
Known Interactor	2908	NR3C1	Megestrol acetate	L
Known Interactor	4914	NTRK1	Imatinib	L
Known Interactor	4914	NTRK1	Regorafenib	L
Known Interactor	5241	PGR	Megestrol acetate	L
Known Interactor	5241	PGR	Progesterone	L
Known Interactor	5578	PRKCA	Tamoxifen	L
Known Interactor	5580	PRKCD	Tamoxifen	L
Known Interactor	2185	PTK2B	Leflunomide	L
Known Interactor	203068	TUBB	Vinorelbine	L
Known Interactor	203068	TUBB	Vincristine	L
Known Interactor	203068	TUBB	Vinblastine	L
Known Interactor	7525	YES1	Dasatinib	L
Known Interactor	367	AR	Flufenamic Acid	M
Known Interactor	2902	GRIN1	Orphenadrine	M
Known Interactor	116443	GRIN3A	Orphenadrine	M
Known Interactor	5465	PPARA	Indomethacin	M
Known Interactor	203068	TUBB	Colchicine	M
Known Interactor	134	ADORA1	Caffeine	N
Known Interactor	134	ADORA1	Caffeine	N
Known Interactor	134	ADORA1	Gabapentin	N
Known Interactor	135	ADORA2A	Caffeine	N
Known Interactor	135	ADORA2A	Caffeine	N
Known Interactor	154	ADRB2	Amphetamine	N
Known Interactor	154	ADRB2	Cabergoline	N
Known Interactor	154	ADRB2	Amitriptyline	N
Known Interactor	154	ADRB2	Olanzapine	N
Known Interactor	154	ADRB2	Mirtazapine	N
Known Interactor	154	ADRB2	Nortriptyline	N
Known Interactor	154	ADRB2	Desipramine	N
Known Interactor	154	ADRB2	Asenapine	N
Known Interactor	760	CA2	Topiramate	N
Known Interactor	760	CA2	Zonisamide	N
Known Interactor	762	CA4	Topiramate	N
Known Interactor	762	CA4	Zonisamide	N
Known Interactor	801	CALM1	Cinchocaine	N
Known Interactor	801	CALM1	Fluphenazine	N
Known Interactor	801	CALM1	Isoflurane	N
Known Interactor	801	CALM1	Trifluoperazine	N
Known Interactor	801	CALM1	Perphenazine	N
Known Interactor	801	CALM1	Melatonin	N
Known Interactor	801	CALM1	Pimozide	N
Known Interactor	801	CALM1	Calcium	N
Known Interactor	801	CALM1	Calcium	N
Known Interactor	801	CALM1	Flunarizine	N
Known Interactor	50632	CALY	Clozapine	N
Known Interactor	50632	CALY	Trifluoperazine	N
Known Interactor	1576	CYP3A4	Paliperidone	N
Known Interactor	1956	EGFR	Lidocaine	N
Known Interactor	2891	GRIA2	Talbutal	N
Known Interactor	2891	GRIA2	Pentobarbital	N
Known Interactor	2891	GRIA2	Secobarbital	N
Known Interactor	2891	GRIA2	Metharbital	N
Known Interactor	2891	GRIA2	Thiopental	N
Known Interactor	2891	GRIA2	Thiopental	N
Known Interactor	2891	GRIA2	Primidone	N
Known Interactor	2891	GRIA2	Methylphenobarbital	N
Known Interactor	2891	GRIA2	Phenobarbital	N
Known Interactor	2891	GRIA2	Amobarbital	N
Known Interactor	2891	GRIA2	Aprobarbital	N
Known Interactor	2891	GRIA2	Heptabarbital	N
Known Interactor	2891	GRIA2	Hexobarbital	N
Known Interactor	2891	GRIA2	Hexobarbital	N
Known Interactor	2891	GRIA2	Aniracetam	N
Known Interactor	2902	GRIN1	Atomoxetine	N
Known Interactor	2902	GRIN1	Pentobarbital	N
Known Interactor	2902	GRIN1	Secobarbital	N
Known Interactor	2902	GRIN1	Pethidine	N
Known Interactor	2902	GRIN1	Acamprosate	N
Known Interactor	2902	GRIN1	Gabapentin	N
Known Interactor	2902	GRIN1	Memantine	N
Known Interactor	2902	GRIN1	Orphenadrine	N
Known Interactor	2902	GRIN1	Phenobarbital	N
Known Interactor	2902	GRIN1	Milnacipran	N
Known Interactor	2902	GRIN1	Ketobemidone	N
Known Interactor	2903	GRIN2A	Atomoxetine	N
Known Interactor	2903	GRIN2A	Pentobarbital	N
Known Interactor	2903	GRIN2A	Secobarbital	N
Known Interactor	2903	GRIN2A	Pethidine	N
Known Interactor	2903	GRIN2A	Acamprosate	N
Known Interactor	2903	GRIN2A	Felbamate	N
Known Interactor	2903	GRIN2A	Gabapentin	N
Known Interactor	2903	GRIN2A	Memantine	N
Known Interactor	2903	GRIN2A	Halothane	N
Known Interactor	2903	GRIN2A	Phenobarbital	N
Known Interactor	2903	GRIN2A	Milnacipran	N
Known Interactor	2903	GRIN2A	Ketobemidone	N
Known Interactor	116443	GRIN3A	Tramadol	N
Known Interactor	116443	GRIN3A	Atomoxetine	N
Known Interactor	116443	GRIN3A	Pentobarbital	N
Known Interactor	116443	GRIN3A	Methadone	N
Known Interactor	116443	GRIN3A	Methadone	N
Known Interactor	116443	GRIN3A	Ethopropazine	N
Known Interactor	116443	GRIN3A	Secobarbital	N
Known Interactor	116443	GRIN3A	Acamprosate	N
Known Interactor	116443	GRIN3A	Procaine	N
Known Interactor	116443	GRIN3A	Procaine	N
Known Interactor	116443	GRIN3A	Amantadine	N
Known Interactor	116443	GRIN3A	Felbamate	N
Known Interactor	116443	GRIN3A	Gabapentin	N
Known Interactor	116443	GRIN3A	Memantine	N
Known Interactor	116443	GRIN3A	Halothane	N
Known Interactor	116443	GRIN3A	Orphenadrine	N
Known Interactor	116443	GRIN3A	Phenobarbital	N
Known Interactor	116443	GRIN3A	Ketamine	N
Known Interactor	116443	GRIN3A	Ketamine	N
Known Interactor	116443	GRIN3A	Milnacipran	N
Known Interactor	116443	GRIN3A	Ketobemidone	N
Known Interactor	9734	HDAC9	Valproic Acid	N
Known Interactor	11255	HRH3	Mirtazapine	N
Known Interactor	11255	HRH3	Betahistine	N
Known Interactor	3613	IMPA2	Lithium	N
Known Interactor	3763	KCNJ6	Halothane	N
Known Interactor	4792	NFKBIA	Acetylsalicylic acid	N
Known Interactor	4914	NTRK1	Amitriptyline	N
Known Interactor	6531	SLC6A3	Amphetamine	N
Known Interactor	6531	SLC6A3	Benzatropine	N
Known Interactor	6531	SLC6A3	Venlafaxine	N
Known Interactor	6531	SLC6A3	Venlafaxine	N
Known Interactor	6531	SLC6A3	Atomoxetine	N
Known Interactor	6531	SLC6A3	Mirtazapine	N
Known Interactor	6531	SLC6A3	Loxapine	N
Known Interactor	6531	SLC6A3	Methylphenidate	N
Known Interactor	6531	SLC6A3	Pethidine	N
Known Interactor	6531	SLC6A3	Imipramine	N
Known Interactor	6531	SLC6A3	Imipramine	N
Known Interactor	6531	SLC6A3	Imipramine	N
Known Interactor	6531	SLC6A3	Duloxetine	N
Known Interactor	6531	SLC6A3	Amoxapine	N
Known Interactor	6531	SLC6A3	Procaine	N
Known Interactor	6531	SLC6A3	Procaine	N
Known Interactor	6531	SLC6A3	Modafinil	N
Known Interactor	6531	SLC6A3	Cocaine	N
Known Interactor	6531	SLC6A3	Sertraline	N
Known Interactor	6531	SLC6A3	Nefazodone	N
Known Interactor	6531	SLC6A3	Bupropion	N
Known Interactor	6531	SLC6A3	Dextroamphetamine	N
Known Interactor	6531	SLC6A3	Methamphetamine	N
Known Interactor	6531	SLC6A3	Nomifensine	N
Known Interactor	6531	SLC6A3	Mianserin	N
Known Interactor	6531	SLC6A3	Dexmethylphenidate	N
Known Interactor	7157	TP53	Acetylsalicylic acid	N
Known Interactor	135	ADORA2A	Mefloquine	P
Known Interactor	2	A2M	Bacitracin	R
Known Interactor	134	ADORA1	Theophylline	R
Known Interactor	134	ADORA1	Theophylline	R
Known Interactor	134	ADORA1	Dyphylline	R
Known Interactor	134	ADORA1	Theobromine	R
Known Interactor	135	ADORA2A	Theophylline	R
Known Interactor	135	ADORA2A	Theophylline	R
Known Interactor	135	ADORA2A	Dyphylline	R
Known Interactor	135	ADORA2A	Theobromine	R
Known Interactor	154	ADRB2	Isoetarine	R
Known Interactor	154	ADRB2	Isoetarine	R
Known Interactor	154	ADRB2	Phenylpropanolamine	R
Known Interactor	154	ADRB2	Epinephrine	R
Known Interactor	154	ADRB2	Epinephrine	R
Known Interactor	154	ADRB2	Orciprenaline	R
Known Interactor	154	ADRB2	Orciprenaline	R
Known Interactor	154	ADRB2	Pseudoephedrine	R
Known Interactor	154	ADRB2	Terbutaline	R
Known Interactor	154	ADRB2	Terbutaline	R
Known Interactor	154	ADRB2	Bitolterol	R
Known Interactor	154	ADRB2	Salmeterol	R
Known Interactor	154	ADRB2	Formoterol	R
Known Interactor	154	ADRB2	Salbutamol	R
Known Interactor	154	ADRB2	Salbutamol	R
Known Interactor	154	ADRB2	Fenoterol	R
Known Interactor	154	ADRB2	Fenoterol	R
Known Interactor	154	ADRB2	Pirbuterol	R
Known Interactor	154	ADRB2	Pirbuterol	R
Known Interactor	154	ADRB2	Procaterol	R
Known Interactor	154	ADRB2	Procaterol	R
Known Interactor	154	ADRB2	Clenbuterol	R
Known Interactor	154	ADRB2	Clenbuterol	R
Known Interactor	154	ADRB2	Bambuterol	R
Known Interactor	154	ADRB2	Indacaterol	R
Known Interactor	801	CALM1	Promethazine	R
Known Interactor	801	CALM1	Promethazine	R
Known Interactor	801	CALM1	Calcium	R
Known Interactor	1956	EGFR	Lidocaine	R
Known Interactor	2891	GRIA2	Primidone	R
Known Interactor	2891	GRIA2	Primidone	R
Known Interactor	116443	GRIN3A	Methadone	R
Known Interactor	116443	GRIN3A	Dextromethorphan	R
Known Interactor	3725	JUN	Pseudoephedrine	R
Known Interactor	2908	NR3C1	Flunisolide	R
Known Interactor	2908	NR3C1	Flunisolide	R
Known Interactor	2908	NR3C1	Beclomethasone	R
Known Interactor	2908	NR3C1	Beclomethasone	R
Known Interactor	2908	NR3C1	Betamethasone	R
Known Interactor	2908	NR3C1	Betamethasone	R
Known Interactor	2908	NR3C1	Fluticasone Propionate	R
Known Interactor	2908	NR3C1	Fluticasone Propionate	R
Known Interactor	2908	NR3C1	Triamcinolone	R
Known Interactor	2908	NR3C1	Triamcinolone	R
Known Interactor	2908	NR3C1	Mometasone	R
Known Interactor	2908	NR3C1	Mometasone	R
Known Interactor	2908	NR3C1	Prednisolone	R
Known Interactor	2908	NR3C1	Budesonide	R
Known Interactor	2908	NR3C1	Budesonide	R
Known Interactor	2908	NR3C1	Dexamethasone	R
Known Interactor	2908	NR3C1	Ciclesonide	R
Known Interactor	2908	NR3C1	Fluticasone furoate	R
Known Interactor	5053	PAH	Epinephrine	R
Known Interactor	5053	PAH	Epinephrine	R
Known Interactor	5241	PGR	Fluticasone Propionate	R
Known Interactor	5241	PGR	Fluticasone Propionate	R
Known Interactor	6531	SLC6A3	Pseudoephedrine	R
Known Interactor	6531	SLC6A3	Cocaine	R
Known Interactor	6531	SLC6A3	Chlorphenamine	R
Known Interactor	6531	SLC6A3	Chlorphenamine	R
Known Interactor	6531	SLC6A3	Diphenylpyraline	R
Known Interactor	154	ADRB2	Betaxolol	S
Known Interactor	154	ADRB2	Timolol	S
Known Interactor	154	ADRB2	Dipivefrin	S
Known Interactor	154	ADRB2	Carteolol	S
Known Interactor	154	ADRB2	Epinephrine	S
Known Interactor	154	ADRB2	Levobunolol	S
Known Interactor	154	ADRB2	Metipranolol	S
Known Interactor	367	AR	Nandrolone phenpropionate	S
Known Interactor	760	CA2	Methazolamide	S
Known Interactor	760	CA2	Acetazolamide	S
Known Interactor	760	CA2	Dorzolamide	S
Known Interactor	760	CA2	Diclofenamide	S
Known Interactor	760	CA2	Brinzolamide	S
Known Interactor	762	CA4	Methazolamide	S
Known Interactor	762	CA4	Acetazolamide	S
Known Interactor	762	CA4	Dorzolamide	S
Known Interactor	762	CA4	Diclofenamide	S
Known Interactor	762	CA4	Brinzolamide	S
Known Interactor	801	CALM1	Cinchocaine	S
Known Interactor	801	CALM1	Cinchocaine	S
Known Interactor	819	CAMLG	Cyclosporine	S
Known Interactor	1956	EGFR	Lidocaine	S
Known Interactor	1956	EGFR	Lidocaine	S
Known Interactor	2891	GRIA2	Primidone	S
Known Interactor	2891	GRIA2	Primidone	S
Known Interactor	116443	GRIN3A	Procaine	S
Known Interactor	116443	GRIN3A	Procaine	S
Known Interactor	4036	LRP2	Gentamicin	S
Known Interactor	4036	LRP2	Gentamicin	S
Known Interactor	4036	LRP2	Gentamicin	S
Known Interactor	2908	NR3C1	Alclometasone	S
Known Interactor	2908	NR3C1	Medrysone	S
Known Interactor	2908	NR3C1	Fluorometholone	S
Known Interactor	2908	NR3C1	Fluorometholone	S
Known Interactor	2908	NR3C1	Betamethasone	S
Known Interactor	2908	NR3C1	Betamethasone	S
Known Interactor	2908	NR3C1	Betamethasone	S
Known Interactor	2908	NR3C1	Betamethasone	S
Known Interactor	2908	NR3C1	Fluocinolone Acetonide	S
Known Interactor	2908	NR3C1	Fluocinolone Acetonide	S
Known Interactor	2908	NR3C1	Triamcinolone	S
Known Interactor	2908	NR3C1	Hydrocortisone	S
Known Interactor	2908	NR3C1	Hydrocortisone	S
Known Interactor	2908	NR3C1	Hydrocortisone	S
Known Interactor	2908	NR3C1	Prednisolone	S
Known Interactor	2908	NR3C1	Prednisolone	S
Known Interactor	2908	NR3C1	Prednisolone	S
Known Interactor	2908	NR3C1	Prednisolone	S
Known Interactor	2908	NR3C1	Loteprednol	S
Known Interactor	2908	NR3C1	Rimexolone	S
Known Interactor	2908	NR3C1	Dexamethasone	S
Known Interactor	2908	NR3C1	Dexamethasone	S
Known Interactor	2908	NR3C1	Dexamethasone	S
Known Interactor	2908	NR3C1	Dexamethasone	S
Known Interactor	2908	NR3C1	Desonide	S
Known Interactor	5053	PAH	Epinephrine	S
Known Interactor	5621	PRNP	Tetracycline	S
Known Interactor	5621	PRNP	Tetracycline	S
Known Interactor	5621	PRNP	Tetracycline	S
Known Interactor	5621	PRNP	Tetracycline	S
Known Interactor	6531	SLC6A3	Procaine	S
Known Interactor	6531	SLC6A3	Procaine	S
Known Interactor	6531	SLC6A3	Cocaine	S
Known Interactor	6531	SLC6A3	Cocaine	S
Known Interactor	635	BHMT	L-Methionine	V
Known Interactor	760	CA2	Diazoxide	V
Known Interactor	782	CACNB1	Magnesium Sulfate	V
Known Interactor	801	CALM1	Calcium	V
Known Interactor	801	CALM1	Calcium	V
Known Interactor	801	CALM1	Calcium	V
Known Interactor	116443	GRIN3A	Ethanol	V
Known Interactor	116443	GRIN3A	Ethanol	V
Known Interactor	11255	HRH3	Histamine Phosphate	V
Known Interactor	4548	MTR	L-Methionine	V
Known Interactor	4548	MTR	Hydroxocobalamin	V
Known Interactor	2908	NR3C1	Prednicarbate	V
Known Interactor	2908	NR3C1	Prednicarbate	V
Known Interactor	6344	SCTR	Secretin	V
Known Interactor	6531	SLC6A3	Diphenylpyraline	V
Known Interactor	6531	SLC6A3	Diphenylpyraline	V
Known Interactor	2	A2M	Ocriplasmin	Unknown
Known Interactor	19	ABCA1	Adenosine triphosphate	Unknown
Known Interactor	90	ACVR1	Adenosine triphosphate	Unknown
Known Interactor	90	ACVR1	6-[4-(2-piperidin-1-ylethoxy)phenyl]-3-pyridin-4-ylpyrazolo[1,5-a]pyrimidine	Unknown
Known Interactor	100	ADA	FR221647	Unknown
Known Interactor	100	ADA	6-Hydroxy-7,8-Dihydro Purine Nucleoside	Unknown
Known Interactor	100	ADA	FR117016	Unknown
Known Interactor	100	ADA	FR236913	Unknown
Known Interactor	100	ADA	6-Hydroxy-1,6-Dihydro Purine Nucleoside	Unknown
Known Interactor	100	ADA	FR233623	Unknown
Known Interactor	100	ADA	FR239087	Unknown
Known Interactor	100	ADA	FR230513	Unknown
Known Interactor	100	ADA	1-Deaza-Adenosine	Unknown
Known Interactor	100	ADA	Purine Riboside	Unknown
Known Interactor	100	ADA	(2S,3R)-3-(6-amino-9H-purin-9-yl)nonan-2-ol	Unknown
Known Interactor	100	ADA	1-((1R)-1-(HYDROXYMETHYL)-3-{6-[(3-PHENYLPROPANOYL)AMINO]-1H-INDOL-1-YL}PROPYL)-1H-IMIDAZOLE-4-CARBOXAMIDE	Unknown
Known Interactor	100	ADA	1-{(1R,2S)-2-HYDROXY-1-[2-(2-NAPHTHYLOXY)ETHYL]PROPYL}-1H-IMIDAZONE-4-CARBOXAMIDE	Unknown
Known Interactor	100	ADA	1-((1R,2S)-1-{2-[2-(4-CHLOROPHENYL)-1,3-BENZOXAZOL-7-YL]ETHYL}-2-HYDROXYPROPYL)-1H-IMIDAZOLE-4-CARBOXAMIDE	Unknown
Known Interactor	134	ADORA1	Enprofylline	Unknown
Known Interactor	134	ADORA1	Aminophylline	Unknown
Known Interactor	134	ADORA1	Oxtriphylline	Unknown
Known Interactor	134	ADORA1	Tecadenoson	Unknown
Known Interactor	134	ADORA1	KW-3902	Unknown
Known Interactor	135	ADORA2A	Enprofylline	Unknown
Known Interactor	135	ADORA2A	Oxtriphylline	Unknown
Known Interactor	135	ADORA2A	Binodenoson	Unknown
Known Interactor	135	ADORA2A	BMS068645	Unknown
Known Interactor	135	ADORA2A	Atl146e	Unknown
Known Interactor	135	ADORA2A	4-{2-[(7-amino-2-furan-2-yl[1,2,4]triazolo[1,5-a][1,3,5]triazin-5-yl)amino]ethyl}phenol	Unknown
Known Interactor	154	ADRB2	Trimipramine	Unknown
Known Interactor	154	ADRB2	Arformoterol	Unknown
Known Interactor	154	ADRB2	Ephedra	Unknown
Known Interactor	154	ADRB2	NCX 950	Unknown
Known Interactor	154	ADRB2	Droxidopa	Unknown
Known Interactor	154	ADRB2	Bufuralol	Unknown
Known Interactor	154	ADRB2	(2S)-1-(9H-Carbazol-4-yloxy)-3-(isopropylamino)propan-2-ol	Unknown
Known Interactor	154	ADRB2	Bopindolol	Unknown
Known Interactor	207	AKT1	Adenosine triphosphate	Unknown
Known Interactor	207	AKT1	Inositol 1,3,4,5-Tetrakisphosphate	Unknown
Known Interactor	207	AKT1	N-[2-(5-methyl-4H-1,2,4-triazol-3-yl)phenyl]-7H-pyrrolo[2,3-d]pyrimidin-4-amine	Unknown
Known Interactor	207	AKT1	5-(5-chloro-7H-pyrrolo[2,3-d]pyrimidin-4-yl)-4,5,6,7-tetrahydro-1H-imidazo[4,5-c]pyridine	Unknown
Known Interactor	226	ALDOA	1,6-Fructose Diphosphate (Linear Form)	Unknown
Known Interactor	226	ALDOA	1,3-Dihydroxyacetonephosphate	Unknown
Known Interactor	226	ALDOA	1,6-DI-O-PHOSPHONO-D-MANNITOL	Unknown
Known Interactor	226	ALDOA	N-(4-CHLOROPHENYL)-3-(PHOSPHONOOXY)NAPHTHALENE-2-CARBOXAMIDE	Unknown
Known Interactor	351	APP	Methionine Sulfoxide	Unknown
Known Interactor	351	APP	CAD106	Unknown
Known Interactor	351	APP	Mito-4509	Unknown
Known Interactor	367	AR	Drostanolone	Unknown
Known Interactor	367	AR	Drospirenone	Unknown
Known Interactor	367	AR	Testosterone Propionate	Unknown
Known Interactor	367	AR	Delta1-dihydrotestosterone	Unknown
Known Interactor	367	AR	Boldenone	Unknown
Known Interactor	367	AR	Calusterone	Unknown
Known Interactor	367	AR	(2r)-N-[4-Cyano-3-(Trifluoromethyl)Phenyl]-3-[(4-Fluorophenyl)Sulfonyl]-2-Hydroxy-2-Methylpropanamide	Unknown
Known Interactor	367	AR	Methyltrienolone	Unknown
Known Interactor	367	AR	(3AALPHA,4ALPHA,7ALPHA,7AALPHA)- 3A,4,7,7A-TETRAHYDRO-2-(4-NITRO-1-NAPHTHALENYL)-4,7-ETHANO-1H-ISOINDOLE-1,3(2H)-DIONE	Unknown
Known Interactor	367	AR	MDV3100	Unknown
Known Interactor	367	AR	LGD2941	Unknown
Known Interactor	367	AR	Methyltestosterone	Unknown
Known Interactor	367	AR	17-HYDROXY-18A-HOMO-19-NOR-17ALPHA-PREGNA-4,9,11-TRIEN-3-ONE	Unknown
Known Interactor	367	AR	(2S)-N-(4-cyano-3-iodophenyl)-3-(4-cyanophenoxy)-2-hydroxy-2-methylpropanamide	Unknown
Known Interactor	367	AR	2-CHLORO-4-[(7R,7AS)-7-HYDROXY-1,3-DIOXOTETRAHYDRO-1H-PYRROLO[1,2-C]IMIDAZOL-2(3H)-YL]-3-METHYLBENZONITRILE	Unknown
Known Interactor	367	AR	(2S)-3-(4-chloro-3-fluorophenoxy)-N-[4-cyano-3-(trifluoromethyl)phenyl]-2-hydroxy-2-methylpropanamide	Unknown
Known Interactor	367	AR	4-{[(1R,2S)-1,2-dihydroxy-2-methyl-3-(4-nitrophenoxy)propyl]amino}-2-(trifluoromethyl)benzonitrile	Unknown
Known Interactor	367	AR	(2S)-2-hydroxy-2-methyl-N-[4-nitro-3-(trifluoromethyl)phenyl]-3-(pentafluorophenoxy)propanamide	Unknown
Known Interactor	367	AR	(2S)-3-[4-(acetylamino)phenoxy]-2-hydroxy-2-methyl-N-[4-nitro-3-(trifluoromethyl)phenyl]propanamide	Unknown
Known Interactor	367	AR	(R)-3-BROMO-2-HYDROXY-2-METHYL-N-[4-NITRO-3-(TRIFLUOROMETHYL)PHENYL]PROPANAMIDE	Unknown
Known Interactor	367	AR	(5S,8R,9S,10S,13R,14S,17S)-13-{2-[(3,5-DIFLUOROBENZYL)OXY]ETHYL}-17-HYDROXY-10-METHYLHEXADECAHYDRO-3H-CYCLOPENTA[A]PHENANTHREN-3-ONE	Unknown
Known Interactor	367	AR	S-3-(4-FLUOROPHENOXY)-2-HYDROXY-2-METHYL-N-[4-NITRO-3-(TRIFLUOROMETHYL)PHENYL]PROPANAMIDE	Unknown
Known Interactor	367	AR	1-TERT-BUTYL-3-(2,5-DIMETHYLBENZYL)-1H-PYRAZOLO[3,4-D]PYRIMIDIN-4-AMINE	Unknown
Known Interactor	367	AR	4-[(7R,7AS)-7-HYDROXY-1,3-DIOXOTETRAHYDRO-1H-PYRROLO[1,2-C]IMIDAZOL-2(3H)-YL]-1-NAPHTHONITRILE	Unknown
Known Interactor	367	AR	2-chloro-4-{[(1R,3Z,7S,7aS)-7-hydroxy-1-(trifluoromethyl)tetrahydro-1H-pyrrolo[1,2-c][1,3]oxazol-3-ylidene]amino}-3-methylbenzonitrile	Unknown
Known Interactor	367	AR	6-[BIS(2,2,2-TRIFLUOROETHYL)AMINO]-4-(TRIFLUOROMETHYL)QUINOLIN-2(1H)-ONE	Unknown
Known Interactor	367	AR	3-[(4-AMINO-1-TERT-BUTYL-1H-PYRAZOLO[3,4-D]PYRIMIDIN-3-YL)METHYL]PHENOL	Unknown
Known Interactor	367	AR	Nandrolone decanoate	Unknown
Known Interactor	367	AR	Enzalutamide	Unknown
Known Interactor	410	ARSA	N,4-Dihydroxy-N-Oxo-3-(Sulfooxy)Benzenaminium	Unknown
Known Interactor	410	ARSA	2-Amino-3-Hydroxy-3-Phosphonooxy-Propionic Acid	Unknown
Known Interactor	6790	AURKA	Phosphonothreonine	Unknown
Known Interactor	6790	AURKA	AT9283	Unknown
Known Interactor	6790	AURKA	CYC116	Unknown
Known Interactor	6790	AURKA	MLN8237	Unknown
Known Interactor	6790	AURKA	4-(4-METHYLPIPERAZIN-1-YL)-N-[5-(2-THIENYLACETYL)-1,5-DIHYDROPYRROLO[3,4-C]PYRAZOL-3-YL]BENZAMIDE	Unknown
Known Interactor	6790	AURKA	8-ethyl-3,10,10-trimethyl-4,5,6,8,10,12-hexahydropyrazolo[4',3':6,7]cyclohepta[1,2-b]pyrrolo[2,3-f]indol-9(1H)-one	Unknown
Known Interactor	6790	AURKA	1-{5-[2-(thieno[3,2-d]pyrimidin-4-ylamino)ethyl]-1,3-thiazol-2-yl}-3-[3-(trifluoromethyl)phenyl]urea	Unknown
Known Interactor	6790	AURKA	1-(3-chlorophenyl)-3-{5-[2-(thieno[3,2-d]pyrimidin-4-ylamino)ethyl]-1,3-thiazol-2-yl}urea	Unknown
Known Interactor	6790	AURKA	1-(5-{2-[(1-methyl-1H-pyrazolo[4,3-d]pyrimidin-7-yl)amino]ethyl}-1,3-thiazol-2-yl)-3-[3-(trifluoromethyl)phenyl]urea	Unknown
Known Interactor	6790	AURKA	N-{3-[(4-{[3-(TRIFLUOROMETHYL)PHENYL]AMINO}PYRIMIDIN-2-YL)AMINO]PHENYL}CYCLOPROPANECARBOXAMIDE	Unknown
Known Interactor	6790	AURKA	N-butyl-3-{[6-(9H-purin-6-ylamino)hexanoyl]amino}benzamide	Unknown
Known Interactor	6790	AURKA	2-(1H-pyrazol-3-yl)-1H-benzimidazole	Unknown
Known Interactor	6790	AURKA	N-[3-(1H-BENZIMIDAZOL-2-YL)-1H-PYRAZOL-4-YL]BENZAMIDE	Unknown
Known Interactor	635	BHMT	S-(D-Carboxybutyl)-L-Homocysteine	Unknown
Known Interactor	760	CA2	Ethoxzolamide	Unknown
Known Interactor	760	CA2	Benzthiazide	Unknown
Known Interactor	760	CA2	Furosemide	Unknown
Known Interactor	760	CA2	Hydrochlorothiazide	Unknown
Known Interactor	760	CA2	Ethinamate	Unknown
Known Interactor	760	CA2	4-(Hydroxymercury)Benzoic Acid	Unknown
Known Interactor	760	CA2	N-Benzyl-4-Sulfamoyl-Benzamide	Unknown
Known Interactor	760	CA2	4-Flourobenzenesulfonamide	Unknown
Known Interactor	760	CA2	Formic Acid	Unknown
Known Interactor	760	CA2	AL5424	Unknown
Known Interactor	760	CA2	N-(2-Flouro-Benzyl)-4-Sulfamoyl-Benzamide	Unknown
Known Interactor	760	CA2	3,5-Difluorobenzenesulfonamide	Unknown
Known Interactor	760	CA2	Al7089a	Unknown
Known Interactor	760	CA2	4-(Aminosulfonyl)-N-[(2,4,6-Trifluorophenyl)Methyl]-Benzamide	Unknown
Known Interactor	760	CA2	6-Oxo-8,9,10,11-Tetrahydro-7h-Cyclohepta[C][1]Benzopyran-3-O-Sulfamate	Unknown
Known Interactor	760	CA2	4-(Aminosulfonyl)-N-[(4-Fluorophenyl)Methyl]-Benzamide	Unknown
Known Interactor	760	CA2	(R)-N-(3-Indol-1-Yl-2-Methyl-Propyl)-4-Sulfamoyl-Benzamide	Unknown
Known Interactor	760	CA2	Aminodi(Ethyloxy)Ethylaminocarbonylbenzenesulfonamide	Unknown
Known Interactor	760	CA2	AL7182	Unknown
Known Interactor	760	CA2	N-(2,3,4,5,6-Pentaflouro-Benzyl)-4-Sulfamoyl-Benzamide	Unknown
Known Interactor	760	CA2	Cyanamide	Unknown
Known Interactor	760	CA2	4-(Aminosulfonyl)-N-[(3,4,5-Trifluorophenyl)Methyl]-Benzamide	Unknown
Known Interactor	760	CA2	Dansylamide	Unknown
Known Interactor	760	CA2	Sulfamic Acid 2,3-O-(1-Methylethylidene)-4,5-O-Sulfonyl-Beta-Fructopyranose Ester	Unknown
Known Interactor	760	CA2	N-(2-Thienylmethyl)-2,5-Thiophenedisulfonamide	Unknown
Known Interactor	760	CA2	4-(Aminosulfonyl)-N-[(2,5-Difluorophenyl)Methyl]-Benzamide	Unknown
Known Interactor	760	CA2	AL7099A	Unknown
Known Interactor	760	CA2	Al-6619, [2h-Thieno[3,2-E]-1,2-Thiazine-6-Sulfonamide,2-(3-Hydroxyphenyl)-3-(4-Morpholinyl)-, 1,1-Dioxide]	Unknown
Known Interactor	760	CA2	2,6-Difluorobenzenesulfonamide	Unknown
Known Interactor	760	CA2	1-Methyl-3-Oxo-1,3-Dihydro-Benzo[C]Isothiazole-5-Sulfonic Acid Amide	Unknown
Known Interactor	760	CA2	(4-sulfamoyl-phenyl)-thiocarbamic acid O-(2-thiophen-3-yl-ethyl) ester	Unknown
Known Interactor	760	CA2	4-Methylimidazole	Unknown
Known Interactor	760	CA2	AL5927	Unknown
Known Interactor	760	CA2	1,2,4-Triazole	Unknown
Known Interactor	760	CA2	N-[2-(1h-Indol-5-Yl)-Butyl]-4-Sulfamoyl-Benzamide	Unknown
Known Interactor	760	CA2	Al-6629, [2h-Thieno[3,2-E]-1,2-Thiazine-6-Sulfonamide,2-(3-Methoxyphenyl)-3-(4-Morpholinyl)-, 1,1-Dioxide]	Unknown
Known Interactor	760	CA2	Methyl Mercury Ion	Unknown
Known Interactor	760	CA2	4-Sulfonamide-[1-(4-Aminobutane)]Benzamide	Unknown
Known Interactor	760	CA2	N-(2,6-Diflouro-Benzyl)-4-Sulfamoyl-Benzamide	Unknown
Known Interactor	760	CA2	AL4623	Unknown
Known Interactor	760	CA2	Urea	Unknown
Known Interactor	760	CA2	(S)-N-(3-Indol-1-Yl-2-Methyl-Propyl)-4-Sulfamoyl-Benzamide	Unknown
Known Interactor	760	CA2	Mercuribenzoic Acid	Unknown
Known Interactor	760	CA2	4-Sulfonamide-[4-(Thiomethylaminobutane)]Benzamide	Unknown
Known Interactor	760	CA2	(4s-Trans)-4-(Methylamino)-5,6-Dihydro-6-Methyl-4h-Thieno(2,3-B)Thiopyran-2-Sulfonamide-7,7-Dioxide	Unknown
Known Interactor	760	CA2	AL5300	Unknown
Known Interactor	760	CA2	4-(Aminosulfonyl)-N-[(2,4-Difluorophenyl)Methyl]-Benzamide	Unknown
Known Interactor	760	CA2	3-Mercuri-4-Aminobenzenesulfonamide	Unknown
Known Interactor	760	CA2	AL6528	Unknown
Known Interactor	760	CA2	3-Nitro-4-(2-Oxo-Pyrrolidin-1-Yl)-Benzenesulfonamide	Unknown
Known Interactor	760	CA2	4-(Aminosulfonyl)-N-[(2,3,4-Trifluorophenyl)Methyl]-Benzamide	Unknown
Known Interactor	760	CA2	4-[(3-BROMO-4-O-SULFAMOYLBENZYL)(4-CYANOPHENYL)AMINO]-4H-[1,2,4]-TRIAZOLE	Unknown
Known Interactor	760	CA2	4-[(4-O-SULFAMOYLBENZYL)(4-CYANOPHENYL)AMINO]-4H-[1,2,4]-TRIAZOLE	Unknown
Known Interactor	760	CA2	1-N-(4-SULFAMOYLPHENYL-ETHYL)-2,4,6-TRIMETHYLPYRIDINIUM	Unknown
Known Interactor	760	CA2	5-{[(4-AMINO-3-CHLORO-5-FLUOROPHENYL)SULFONYL]AMINO}-1,3,4-THIADIAZOLE-2-SULFONAMIDE	Unknown
Known Interactor	760	CA2	2-(cycloheptylmethyl)-1,1-dioxido-1-benzothiophen-6-yl sulfamate	Unknown
Known Interactor	760	CA2	N-[(2R)-5-(aminosulfonyl)-2,3-dihydro-1H-inden-2-yl]-2-propylpentanamide	Unknown
Known Interactor	760	CA2	5-[(phenylsulfonyl)amino]-1,3,4-thiadiazole-2-sulfonamide	Unknown
Known Interactor	760	CA2	THIOPHENE-2,5-DISULFONIC ACID 2-AMIDE-5-(4-METHYL-BENZYLAMIDE)	Unknown
Known Interactor	760	CA2	4-chloro-N-[(2S)-2-methyl-2,3-dihydro-1H-indol-1-yl]-3-sulfamoylbenzamide	Unknown
Known Interactor	760	CA2	N-[4-(AMINOSULFONYL)PHENYL]-2-MERCAPTOBENZAMIDE	Unknown
Known Interactor	760	CA2	(17beta)-17-(cyanomethyl)-2-methoxyestra-1(10),2,4-trien-3-yl sulfamate	Unknown
Known Interactor	760	CA2	5-(2-chlorophenyl)-1,3,4-thiadiazole-2-sulfonamide	Unknown
Known Interactor	760	CA2	PHENYLALANYLAMINODI(ETHYLOXY)ETHYL BENZENESULFONAMIDEAMINOCARBONYLBENZENESULFONAMIDE	Unknown
Known Interactor	760	CA2	N-(2,3-DIFLUORO-BENZYL)-4-SULFAMOYL-BENZAMIDE	Unknown
Known Interactor	760	CA2	2-chloro-5-[(1S)-1-hydroxy-3-oxo-2H-isoindol-1-yl]benzenesulfonamide	Unknown
Known Interactor	760	CA2	2-(1,3-thiazol-4-yl)-1H-benzimidazole-5-sulfonamide	Unknown
Known Interactor	760	CA2	N-{2-[4-(AMINOSULFONYL)PHENYL]ETHYL}ACETAMIDE	Unknown
Known Interactor	760	CA2	3-[4-(AMINOSULFONYL)PHENYL]PROPANOIC ACID	Unknown
Known Interactor	760	CA2	ETHYL 3-[4-(AMINOSULFONYL)PHENYL]PROPANOATE	Unknown
Known Interactor	760	CA2	indane-5-sulfonamide	Unknown
Known Interactor	760	CA2	4-({[(4-METHYLPIPERAZIN-1-YL)AMINO]CARBONOTHIOYL}AMINO)BENZENESULFONAMIDE	Unknown
Known Interactor	760	CA2	N-({[4-(AMINOSULFONYL)PHENYL]AMINO}CARBONYL)-4-METHYLBENZENESULFONAMIDE	Unknown
Known Interactor	760	CA2	SULTHIAME	Unknown
Known Interactor	760	CA2	(9BETA,13ALPHA,14BETA,17ALPHA)-2-METHOXYESTRA-1,3,5(10)-TRIENE-3,17-DIYL DISULFAMATE	Unknown
Known Interactor	760	CA2	(4aS,4bR,10bS,12aS)-12a-methyl-1,3-dioxo-2-(pyridin-3-ylmethyl)-1,2,3,4,4a,4b,5,6,10b,11,12,12a-dodecahydronaphtho[2,1-f]isoquinolin-8-yl sulfamate	Unknown
Known Interactor	760	CA2	6-CHLORO-3-(DICHLOROMETHYL)-3,4-DIHYDRO-2H-1,2,4-BENZOTHIADIAZINE-7-SULFONAMIDE 1,1-DIOXIDE	Unknown
Known Interactor	760	CA2	2-(hydrazinocarbonyl)-3-phenyl-1H-indole-5-sulfonamide	Unknown
Known Interactor	760	CA2	6-HYDROXY-1,3-BENZOTHIAZOLE-2-SULFONAMIDE	Unknown
Known Interactor	760	CA2	4-(2-AMINOETHYL)BENZENESULFONAMIDE	Unknown
Known Interactor	760	CA2	Ellagic Acid	Unknown
Known Interactor	762	CA4	Ethoxzolamide	Unknown
Known Interactor	762	CA4	Benzthiazide	Unknown
Known Interactor	762	CA4	Hydrochlorothiazide	Unknown
Known Interactor	762	CA4	Ellagic Acid	Unknown
Known Interactor	796	CALCA	Olcegepant	Unknown
Known Interactor	796	CALCA	MK-0974	Unknown
Known Interactor	801	CALM1	Chlorpromazine	Unknown
Known Interactor	801	CALM1	3''-(Beta-Chloroethyl)-2'',4''-Dioxo-3, 5''-Spiro-Oxazolidino-4-Deacetoxy-Vinblastine	Unknown
Known Interactor	801	CALM1	2-Methyl-2-Propanol	Unknown
Known Interactor	801	CALM1	N-Trimethyllysine	Unknown
Known Interactor	801	CALM1	N-(6-Aminohexyl)-5-Chloro-1-Naphthalenesulfonamide	Unknown
Known Interactor	801	CALM1	(3Z)-N,N-DIMETHYL-2-OXO-3-(4,5,6,7-TETRAHYDRO-1H-INDOL-2-YLMETHYLIDENE)-2,3-DIHYDRO-1H-INDOLE-5-SULFONAMIDE	Unknown
Known Interactor	801	CALM1	MYRISTIC ACID	Unknown
Known Interactor	50632	CALY	Apomorphine	Unknown
Known Interactor	50632	CALY	ADX-10061	Unknown
Known Interactor	50632	CALY	DAS-431 IV	Unknown
Known Interactor	983	CDK1	Indirubin-3'-Monoxime	Unknown
Known Interactor	983	CDK1	Olomoucine	Unknown
Known Interactor	983	CDK1	Hymenialdisine	Unknown
Known Interactor	983	CDK1	SU9516	Unknown
Known Interactor	983	CDK1	Flavopiridol	Unknown
Known Interactor	983	CDK1	Alsterpaullone	Unknown
Known Interactor	983	CDK1	AT7519	Unknown
Known Interactor	1017	CDK2	Double Oxidized Cysteine	Unknown
Known Interactor	1017	CDK2	4-[5-(Trans-4-Aminocyclohexylamino)-3-Isopropylpyrazolo[1,5-a]Pyrimidin-7-Ylamino]-N,N-Dimethylbenzenesulfonamide	Unknown
Known Interactor	1017	CDK2	Staurosporine	Unknown
Known Interactor	1017	CDK2	Indirubin-3'-Monoxime	Unknown
Known Interactor	1017	CDK2	4-(2,4-Dimethyl-Thiazol-5-Yl)-Pyrimidin-2-Ylamine	Unknown
Known Interactor	1017	CDK2	Olomoucine	Unknown
Known Interactor	1017	CDK2	4-[(4-Imidazo[1,2-a]Pyridin-3-Ylpyrimidin-2-Yl)Amino]Benzenesulfonamide	Unknown
Known Interactor	1017	CDK2	2-Amino-6-Chloropyrazine	Unknown
Known Interactor	1017	CDK2	6-O-Cyclohexylmethyl Guanine	Unknown
Known Interactor	1017	CDK2	N-[4-(2-Methylimidazo[1,2-a]Pyridin-3-Yl)-2-Pyrimidinyl]Acetamide	Unknown
Known Interactor	1017	CDK2	1-Amino-6-Cyclohex-3-Enylmethyloxypurine	Unknown
Known Interactor	1017	CDK2	N-(5-Cyclopropyl-1h-Pyrazol-3-Yl)Benzamide	Unknown
Known Interactor	1017	CDK2	Purvalanol	Unknown
Known Interactor	1017	CDK2	[4-(2-Amino-4-Methyl-Thiazol-5-Yl)-Pyrimidin-2-Yl]-(3-Nitro-Phenyl)-Amine	Unknown
Known Interactor	1017	CDK2	5-{[(2-Amino-9h-Purin-6-Yl)Oxy]Methyl}-2-Pyrrolidinone	Unknown
Known Interactor	1017	CDK2	4-(2,4-Dimethyl-Thiazol-5-Yl)-Pyrimidin-2-Yl]-(4-Trifluoromethyl-Phenyl)-Amine	Unknown
Known Interactor	1017	CDK2	Hymenialdisine	Unknown
Known Interactor	1017	CDK2	(5-Chloropyrazolo[1,5-a]Pyrimidin-7-Yl)-(4-Methanesulfonylphenyl)Amine	Unknown
Known Interactor	1017	CDK2	4-(5-Bromo-2-Oxo-2h-Indol-3-Ylazo)-Benzenesulfonamide	Unknown
Known Interactor	1017	CDK2	4-(2,5-Dichloro-Thiophen-3-Yl)-Pyrimidin-2-Ylamine	Unknown
Known Interactor	1017	CDK2	4-[(6-Amino-4-Pyrimidinyl)Amino]Benzenesulfonamide	Unknown
Known Interactor	1017	CDK2	4-[3-Hydroxyanilino]-6,7-Dimethoxyquinazoline	Unknown
Known Interactor	1017	CDK2	SU9516	Unknown
Known Interactor	1017	CDK2	3-Pyridin-4-Yl-2,4-Dihydro-Indeno[1,2-.C.]Pyrazole	Unknown
Known Interactor	1017	CDK2	Flavopiridol	Unknown
Known Interactor	1017	CDK2	(2e,3s)-3-Hydroxy-5'-[(4-Hydroxypiperidin-1-Yl)Sulfonyl]-3-Methyl-1,3-Dihydro-2,3'-Biindol-2'(1'h)-One	Unknown
Known Interactor	1017	CDK2	1-[(2-Amino-6,9-Dihydro-1h-Purin-6-Yl)Oxy]-3-Methyl-2-Butanol	Unknown
Known Interactor	1017	CDK2	4-((3r,4s,5r)-4-Amino-3,5-Dihydroxy-Hex-1-Ynyl)-5-Fluoro-3-[1-(3-Methoxy-1h-Pyrrol-2-Yl)-Meth-(Z)-Ylidene]-1,3-Dihydro-Indol-2-One	Unknown
Known Interactor	1017	CDK2	Lysine Nz-Carboxylic Acid	Unknown
Known Interactor	1017	CDK2	[2-Amino-6-(2,6-Difluoro-Benzoyl)-Imidazo[1,2-a]Pyridin-3-Yl]-Phenyl-Methanone	Unknown
Known Interactor	1017	CDK2	N-[4-(2,4-Dimethyl-1,3-Thiazol-5-Yl)Pyrimidin-2-Yl]-N'-Hydroxyimidoformamide	Unknown
Known Interactor	1017	CDK2	N'-(Pyrrolidino[2,1-B]Isoindolin-4-On-8-Yl)-N-(Pyridin-2-Yl)Urea	Unknown
Known Interactor	1017	CDK2	2-[Trans-(4-Aminocyclohexyl)Amino]-6-(Benzyl-Amino)-9-Cyclopentylpurine	Unknown
Known Interactor	1017	CDK2	4-[4-(4-Methyl-2-Methylamino-Thiazol-5-Yl)-Pyrimidin-2-Ylamino]-Phenol	Unknown
Known Interactor	1017	CDK2	3-[4-(2,4-Dimethyl-Thiazol-5-Yl)-Pyrimidin-2-Ylamino]-Phenol	Unknown
Known Interactor	1017	CDK2	PHENYLAMINOIMIDAZO(1,2-ALPHA)PYRIDINE	Unknown
Known Interactor	1017	CDK2	OLOMOUCINE II	Unknown
Known Interactor	1017	CDK2	TRIAZOLOPYRIMIDINE	Unknown
Known Interactor	1017	CDK2	AT7519	Unknown
Known Interactor	1017	CDK2	4-[(7-OXO-7H-THIAZOLO[5,4-E]INDOL-8-YLMETHYL)-AMINO]-N-PYRIDIN-2-YL-BENZENESULFONAMIDE	Unknown
Known Interactor	1017	CDK2	(13R,15S)-13-METHYL-16-OXA-8,9,12,22,24-PENTAAZAHEXACYCLO[15.6.2.16,9.1,12,15.0,2,7.0,21,25]HEPTACOSA-1(24),2,4,6,17(25),18,20-HEPTAENE-23,26-DIONE	Unknown
Known Interactor	1017	CDK2	N-(3-cyclopropyl-1H-pyrazol-5-yl)-2-(2-naphthyl)acetamide	Unknown
Known Interactor	1017	CDK2	2-ANILINO-6-CYCLOHEXYLMETHOXYPURINE	Unknown
Known Interactor	1017	CDK2	1-(5-OXO-2,3,5,9B-TETRAHYDRO-1H-PYRROLO[2,1-A]ISOINDOL-9-YL)-3-(5-PYRROLIDIN-2-YL-1H-PYRAZOL-3-YL)-UREA	Unknown
Known Interactor	1017	CDK2	(5-phenyl-7-(pyridin-3-ylmethylamino)pyrazolo[1,5-a]pyrimidin-3-yl)methanol	Unknown
Known Interactor	1017	CDK2	2-(3,4-DIHYDROXYPHENYL)-8-(1,1-DIOXIDOISOTHIAZOLIDIN-2-YL)-3-HYDROXY-6-METHYL-4H-CHROMEN-4-ONE	Unknown
Known Interactor	1017	CDK2	(2R)-1-(DIMETHYLAMINO)-3-{4-[(6-{[2-FLUORO-5-(TRIFLUOROMETHYL)PHENYL]AMINO}PYRIMIDIN-4-YL)AMINO]PHENOXY}PROPAN-2-OL	Unknown
Known Interactor	1017	CDK2	5-(2,3-dichlorophenyl)-N-(pyridin-4-ylmethyl)-3-thiocyanatopyrazolo[1,5-a]pyrimidin-7-amine	Unknown
Known Interactor	1017	CDK2	O6-CYCLOHEXYLMETHOXY-2-(4'-SULPHAMOYLANILINO) PURINE	Unknown
Known Interactor	1017	CDK2	(2S)-N-[(3Z)-5-CYCLOPROPYL-3H-PYRAZOL-3-YLIDENE]-2-[4-(2-OXOIMIDAZOLIDIN-1-YL)PHENYL]PROPANAMIDE	Unknown
Known Interactor	1017	CDK2	5-[(2-AMINOETHYL)AMINO]-6-FLUORO-3-(1H-PYRROL-2-YL)BENZO[CD]INDOL-2(1H)-ONE	Unknown
Known Interactor	1017	CDK2	N-cyclopropyl-4-pyrazolo[1,5-b]pyridazin-3-ylpyrimidin-2-amine	Unknown
Known Interactor	1017	CDK2	3-((3-bromo-5-o-tolylpyrazolo[1,5-a]pyrimidin-7-ylamino)methyl)pyridine 1-oxide	Unknown
Known Interactor	1017	CDK2	6-CYCLOHEXYLMETHOXY-2-(3'-CHLOROANILINO) PURINE	Unknown
Known Interactor	1017	CDK2	3-bromo-5-phenyl-N-(pyridin-4-ylmethyl)pyrazolo[1,5-a]pyrimidin-7-amine	Unknown
Known Interactor	1017	CDK2	N-[5-(1,1-DIOXIDOISOTHIAZOLIDIN-2-YL)-1H-INDAZOL-3-YL]-2-(4-PIPERIDIN-1-YLPHENYL)ACETAMIDE	Unknown
Known Interactor	1017	CDK2	(3R)-3-(aminomethyl)-9-methoxy-1,2,3,4-tetrahydro-5H-[1]benzothieno[3,2-e][1,4]diazepin-5-one	Unknown
Known Interactor	1017	CDK2	5-[5,6-BIS(METHYLOXY)-1H-BENZIMIDAZOL-1-YL]-3-{[1-(2-CHLOROPHENYL)ETHYL]OXY}-2-THIOPHENECARBOXAMIDE	Unknown
Known Interactor	1017	CDK2	(2Z)-5'-BROMO-2,3'-BIINDOLE-2',3(1H,1'H)-DIONE AMMONIATE	Unknown
Known Interactor	1017	CDK2	(2S)-1-{4-[(4-ANILINO-5-BROMOPYRIMIDIN-2-YL)AMINO]PHENOXY}-3-(DIMETHYLAMINO)PROPAN-2-OL	Unknown
Known Interactor	1017	CDK2	(2R)-1-{4-[(4-ANILINO-5-BROMOPYRIMIDIN-2-YL)AMINO]PHENOXY}-3-(DIMETHYLAMINO)PROPAN-2-OL	Unknown
Known Interactor	1017	CDK2	LIDIN-4-ONE	Unknown
Known Interactor	1017	CDK2	4-{5-[(Z)-(2,4-DIOXO-1,3-THIAZOLIDIN-5-YLIDENE)METHYL]FURAN-2-YL}BENZENESULFONAMIDE	Unknown
Known Interactor	1017	CDK2	4-{5-[(Z)-(2-IMINO-4-OXO-1,3-THIAZOLIDIN-5-YLIDENE)METHYL]-2-FURYL}-N-METHYLBENZENESULFONAMIDE	Unknown
Known Interactor	1017	CDK2	4-{5-[(Z)-(2-IMINO-4-OXO-1,3-THIAZOLIDIN-5-YLIDENE)METHYL]FURAN-2-YL}BENZENESULFONAMIDE	Unknown
Known Interactor	1017	CDK2	4-{5-[(Z)-(2-IMINO-4-OXO-1,3-THIAZOLIDIN-5-YLIDENE)METHYL]FURAN-2-YL}-2-(TRIFLUOROMETHYL)BENZENESULFONAMIDE	Unknown
Known Interactor	1017	CDK2	4-{5-[(Z)-(2-IMINO-4-OXO-1,3-THIAZOLIDIN-5-YLIDENE)METHYL]FURAN-2-YL}BENZOIC ACID	Unknown
Known Interactor	1017	CDK2	4-{5-[(1Z)-1-(2-IMINO-4-OXO-1,3-THIAZOLIDIN-5-YLIDENE)ETHYL]-2-FURYL}BENZENESULFONAMIDE	Unknown
Known Interactor	1017	CDK2	N-[4-(2,4-DIMETHYL-THIAZOL-5-YL)-PYRIMIDIN-2-YL]-N',N'-DIMETHYL-BENZENE-1,4-DIAMINE	Unknown
Known Interactor	1017	CDK2	(5Z)-5-(3-BROMOCYCLOHEXA-2,5-DIEN-1-YLIDENE)-N-(PYRIDIN-4-YLMETHYL)-1,5-DIHYDROPYRAZOLO[1,5-A]PYRIMIDIN-7-AMINE	Unknown
Known Interactor	1017	CDK2	6-(3,4-DIHYDROXYBENZYL)-3-ETHYL-1-(2,4,6-TRICHLOROPHENYL)-1H-PYRAZOLO[3,4-D]PYRIMIDIN-4(5H)-ONE	Unknown
Known Interactor	1017	CDK2	6-(3-AMINOPHENYL)-N-(TERT-BUTYL)-2-(TRIFLUOROMETHYL)QUINAZOLIN-4-AMINE	Unknown
Known Interactor	1017	CDK2	2-(4-(AMINOMETHYL)PIPERIDIN-1-YL)-N-(3_CYCLOHEXYL-4-OXO-2,4-DIHYDROINDENO[1,2-C]PYRAZOL-5-YL)ACETAMIDE	Unknown
Known Interactor	1017	CDK2	1-(3-(2,4-DIMETHYLTHIAZOL-5-YL)-4-OXO-2,4-DIHYDROINDENO[1,2-C]PYRAZOL-5-YL)-3-(4-METHYLPIPERAZIN-1-YL)UREA	Unknown
Known Interactor	1017	CDK2	4-{[5-(CYCLOHEXYLMETHOXY)[1,2,4]TRIAZOLO[1,5-A]PYRIMIDIN-7-YL]AMINO}BENZENESULFONAMIDE	Unknown
Known Interactor	1017	CDK2	4-{[5-(CYCLOHEXYLAMINO)[1,2,4]TRIAZOLO[1,5-A]PYRIMIDIN-7-YL]AMINO}BENZENESULFONAMIDE	Unknown
Known Interactor	1017	CDK2	4-({5-[(4-AMINOCYCLOHEXYL)AMINO][1,2,4]TRIAZOLO[1,5-A]PYRIMIDIN-7-YL}AMINO)BENZENESULFONAMIDE	Unknown
Known Interactor	1017	CDK2	4-{[5-(CYCLOHEXYLOXY)[1,2,4]TRIAZOLO[1,5-A]PYRIMIDIN-7-YL]AMINO}BENZENESULFONAMIDE	Unknown
Known Interactor	1017	CDK2	4-[(E)-(3,5-DIAMINO-1H-PYRAZOL-4-YL)DIAZENYL]PHENOL	Unknown
Known Interactor	1017	CDK2	(2R)-1-[4-({4-[(2,5-DICHLOROPHENYL)AMINO]PYRIMIDIN-2-YL}AMINO)PHENOXY]-3-(DIMETHYLAMINO)PROPAN-2-OL	Unknown
Known Interactor	1017	CDK2	(2S)-1-[4-({6-[(2,6-DIFLUOROPHENYL)AMINO]PYRIMIDIN-4-YL}AMINO)PHENOXY]-3-(DIMETHYLAMINO)PROPAN-2-OL	Unknown
Known Interactor	1017	CDK2	(2S)-1-[4-({4-[(2,5-DICHLOROPHENYL)AMINO]PYRIMIDIN-2-YL}AMINO)PHENOXY]-3-(DIMETHYLAMINO)PROPAN-2-OL	Unknown
Known Interactor	1017	CDK2	(2R)-1-[4-({6-[(2,6-DIFLUOROPHENYL)AMINO]PYRIMIDIN-4-YL}AMINO)PHENOXY]-3-(DIMETHYLAMINO)PROPAN-2-OL	Unknown
Known Interactor	1017	CDK2	N-(2-METHOXYETHYL)-4-({4-[2-METHYL-1-(1-METHYLETHYL)-1H-IMIDAZOL-5-YL]PYRIMIDIN-2-YL}AMINO)BENZENESULFONAMIDE	Unknown
Known Interactor	1017	CDK2	4-{[4-(1-CYCLOPROPYL-2-METHYL-1H-IMIDAZOL-5-YL)PYRIMIDIN-2-YL]AMINO}-N-METHYLBENZENESULFONAMIDE	Unknown
Known Interactor	1017	CDK2	1-(3,5-DICHLOROPHENYL)-5-METHYL-1H-1,2,4-TRIAZOLE-3-CARBOXYLIC ACID	Unknown
Known Interactor	1017	CDK2	1-(DIMETHYLAMINO)-3-(4-{{4-(2-METHYLIMIDAZO[1,2-A]PYRIDIN-3-YL)PYRIMIDIN-2-YL]AMINO}PHENOXY)PROPAN-2-OL	Unknown
Known Interactor	1017	CDK2	N-(4-{[(3S)-3-(dimethylamino)pyrrolidin-1-yl]carbonyl}phenyl)-5-fluoro-4-[2-methyl-1-(1-methylethyl)-1H-imidazol-5-yl]pyrimidin-2-amine	Unknown
Known Interactor	1017	CDK2	2-{4-[4-({4-[2-methyl-1-(1-methylethyl)-1H-imidazol-5-yl]pyrimidin-2-yl}amino)phenyl]piperazin-1-yl}-2-oxoethanol	Unknown
Known Interactor	1017	CDK2	N-[3-(1H-BENZIMIDAZOL-2-YL)-1H-PYRAZOL-4-YL]BENZAMIDE	Unknown
Known Interactor	1017	CDK2	(4-AMINO-2-{[1-(METHYLSULFONYL)PIPERIDIN-4-YL]AMINO}PYRIMIDIN-5-YL)(2,3-DIFLUORO-6-METHOXYPHENYL)METHANONE	Unknown
Known Interactor	1017	CDK2	N-METHYL-4-{[(2-OXO-1,2-DIHYDRO-3H-INDOL-3-YLIDENE)METHYL]AMINO}BENZENESULFONAMIDE	Unknown
Known Interactor	1017	CDK2	N-METHYL-{4-[2-(7-OXO-6,7-DIHYDRO-8H-[1,3]THIAZOLO[5,4-E]INDOL-8-YLIDENE)HYDRAZINO]PHENYL}METHANESULFONAMIDE	Unknown
Known Interactor	1017	CDK2	3-{[(2,2-DIOXIDO-1,3-DIHYDRO-2-BENZOTHIEN-5-YL)AMINO]METHYLENE}-5-(1,3-OXAZOL-5-YL)-1,3-DIHYDRO-2H-INDOL-2-ONE	Unknown
Known Interactor	1017	CDK2	4-{[(2-OXO-1,2-DIHYDRO-3H-INDOL-3-YLIDENE)METHYL]AMINO}-N-(1,3-THIAZOL-2-YL)BENZENESULFONAMIDE	Unknown
Known Interactor	1017	CDK2	3-{[4-([AMINO(IMINO)METHYL]AMINOSULFONYL)ANILINO]METHYLENE}-2-OXO-2,3-DIHYDRO-1H-INDOLE	Unknown
Known Interactor	1017	CDK2	5-hydroxynaphthalene-1-sulfonamide	Unknown
Known Interactor	1017	CDK2	N-(4-sulfamoylphenyl)-1H-indazole-3-carboxamide	Unknown
Known Interactor	1017	CDK2	4-[(6-chloropyrazin-2-yl)amino]benzenesulfonamide	Unknown
Known Interactor	1017	CDK2	N-phenyl-1H-pyrazole-3-carboxamide	Unknown
Known Interactor	1017	CDK2	4-(acetylamino)-N-(4-fluorophenyl)-1H-pyrazole-3-carboxamide	Unknown
Known Interactor	1017	CDK2	(4E)-N-(4-fluorophenyl)-4-[(phenylcarbonyl)imino]-4H-pyrazole-3-carboxamide	Unknown
Known Interactor	1017	CDK2	{[(2,6-difluorophenyl)carbonyl]amino}-N-(4-fluorophenyl)-1H-pyrazole-3-carboxamide	Unknown
Known Interactor	1017	CDK2	5-chloro-7-[(1-methylethyl)amino]pyrazolo[1,5-a]pyrimidine-3-carbonitrile	Unknown
Known Interactor	1017	CDK2	5-[(4-AMINOCYCLOHEXYL)AMINO]-7-(PROPAN-2-YLAMINO)PYRAZOLO[1,5-A]PYRIMIDINE-3-CARBONITRILE	Unknown
Known Interactor	1017	CDK2	4-{[(2,6-difluorophenyl)carbonyl]amino}-N-[(3S)-piperidin-3-yl]-1H-pyrazole-3-carboxamide	Unknown
Known Interactor	1017	CDK2	4-{[(2,6-dichlorophenyl)carbonyl]amino}-N-piperidin-4-yl-1H-pyrazole-3-carboxamide	Unknown
Known Interactor	1017	CDK2	4-(4-methoxy-1H-pyrrolo[2,3-b]pyridin-3-yl)pyrimidin-2-amine	Unknown
Known Interactor	1017	CDK2	4-(4-propoxy-1H-pyrrolo[2,3-b]pyridin-3-yl)pyrimidin-2-amine	Unknown
Known Interactor	1017	CDK2	HYDROXY(OXO)(3-{[(2Z)-4-[3-(1H-1,2,4-TRIAZOL-1-YLMETHYL)PHENYL]PYRIMIDIN-2(5H)-YLIDENE]AMINO}PHENYL)AMMONIUM	Unknown
Known Interactor	1017	CDK2	4-METHYL-5-{(2E)-2-[(4-MORPHOLIN-4-YLPHENYL)IMINO]-2,5-DIHYDROPYRIMIDIN-4-YL}-1,3-THIAZOL-2-AMINE	Unknown
Known Interactor	1017	CDK2	6-CYCLOHEXYLMETHYLOXY-2-(4'-HYDROXYANILINO)PURINE	Unknown
Known Interactor	1017	CDK2	4-(6-CYCLOHEXYLMETHOXY-9H-PURIN-2-YLAMINO)--BENZAMIDE	Unknown
Known Interactor	1017	CDK2	6-(CYCLOHEXYLMETHOXY)-8-ISOPROPYL-9H-PURIN-2-AMINE	Unknown
Known Interactor	1017	CDK2	3-(6-CYCLOHEXYLMETHOXY-9H-PURIN-2-YLAMINO)-BENZENESULFONAMIDE	Unknown
Known Interactor	1017	CDK2	(2R)-2-{[4-(benzylamino)-8-(1-methylethyl)pyrazolo[1,5-a][1,3,5]triazin-2-yl]amino}butan-1-ol	Unknown
Known Interactor	1017	CDK2	3-({2-[(4-{[6-(CYCLOHEXYLMETHOXY)-9H-PURIN-2-YL]AMINO}PHENYL)SULFONYL]ETHYL}AMINO)PROPAN-1-OL	Unknown
Known Interactor	1017	CDK2	6-CYCLOHEXYLMETHYLOXY-5-NITROSO-PYRIMIDINE-2,4-DIAMINE	Unknown
Known Interactor	1017	CDK2	1-methyl-8-(phenylamino)-4,5-dihydro-1H-pyrazolo[4,3-h]quinazoline-3-carboxylic acid	Unknown
Known Interactor	1017	CDK2	6-BROMO-13-THIA-2,4,8,12,19-PENTAAZATRICYCLO[12.3.1.1~3,7~]NONADECA-1(18),3(19),4,6,14,16-HEXAENE 13,13-DIOXIDE	Unknown
Known Interactor	1017	CDK2	(2R)-2-({9-(1-methylethyl)-6-[(4-pyridin-2-ylbenzyl)amino]-9H-purin-2-yl}amino)butan-1-ol	Unknown
Known Interactor	1017	CDK2	1-[4-(AMINOSULFONYL)PHENYL]-1,6-DIHYDROPYRAZOLO[3,4-E]INDAZOLE-3-CARBOXAMIDE	Unknown
Known Interactor	1017	CDK2	5-(2,3-dichlorophenyl)-N-(pyridin-4-ylmethyl)pyrazolo[1,5-a]pyrimidin-7-amine	Unknown
Known Interactor	1017	CDK2	6-(2-fluorophenyl)-N-(pyridin-3-ylmethyl)imidazo[1,2-a]pyrazin-8-amine	Unknown
Known Interactor	1017	CDK2	3-methyl-N-(pyridin-4-ylmethyl)imidazo[1,2-a]pyrazin-8-amine	Unknown
Known Interactor	1017	CDK2	5-(2-fluorophenyl)-N-(pyridin-4-ylmethyl)pyrazolo[1,5-a]pyrimidin-7-amine	Unknown
Known Interactor	1017	CDK2	3-bromo-5-phenyl-N-(pyridin-3-ylmethyl)pyrazolo[1,5-a]pyrimidin-7-amine	Unknown
Known Interactor	1017	CDK2	3-bromo-5-phenyl-N-(pyrimidin-5-ylmethyl)pyrazolo[1,5-a]pyridin-7-amine	Unknown
Known Interactor	1017	CDK2	3-bromo-6-phenyl-N-(pyrimidin-5-ylmethyl)imidazo[1,2-a]pyridin-8-amine	Unknown
Known Interactor	1017	CDK2	N-((2-aminopyrimidin-5-yl)methyl)-5-(2,6-difluorophenyl)-3-ethylpyrazolo[1,5-a]pyrimidin-7-amine	Unknown
Known Interactor	1017	CDK2	3-cyclopropyl-5-phenyl-N-(pyridin-3-ylmethyl)pyrazolo[1,5-a]pyrimidin-7-amine	Unknown
Known Interactor	1017	CDK2	4-{[4-AMINO-6-(CYCLOHEXYLMETHOXY)-5-NITROSOPYRIMIDIN-2-YL]AMINO}BENZAMIDE	Unknown
Known Interactor	1017	CDK2	4-[(5-ISOPROPYL-1,3-THIAZOL-2-YL)AMINO]BENZENESULFONAMIDE	Unknown
Known Interactor	1017	CDK2	N-(5-ISOPROPYL-THIAZOL-2-YL)-2-PYRIDIN-3-YL-ACETAMIDE	Unknown
Known Interactor	1017	CDK2	9-amino-5-(2-aminopyrimidin-4-yl)pyrido[3',2':4,5]pyrrolo[1,2-c]pyrimidin-4-ol	Unknown
Known Interactor	1017	CDK2	N-(3-METHYLBUT-2-EN-1-YL)-9H-PURIN-6-AMINE	Unknown
Known Interactor	1021	CDK6	Flavopiridol	Unknown
Known Interactor	1021	CDK6	(2S)-2-({6-[(3-AMINO-5-CHLOROPHENYL)AMINO]-9-ISOPROPYL-9H-PURIN-2-YL}AMINO)-3-METHYLBUTAN-1-OL	Unknown
Known Interactor	1021	CDK6	3,7,3',4'-TETRAHYDROXYFLAVONE	Unknown
Known Interactor	1062	CENPE	GSK-923295	Unknown
Known Interactor	1277	COL1A1	Halofuginone	Unknown
Known Interactor	22820	COPG1	S-(Dimethylarsenic)Cysteine	Unknown
Known Interactor	1445	CSK	Staurosporine	Unknown
Known Interactor	1445	CSK	TG100801	Unknown
Known Interactor	1499	CTNNB1	Urea	Unknown
Known Interactor	54205	CYCS	Protoporphyrin Ix Containing Co	Unknown
Known Interactor	54205	CYCS	Heme C	Unknown
Known Interactor	54205	CYCS	Protoporphyrin Ix Containing Zn	Unknown
Known Interactor	54205	CYCS	N-Trimethyllysine	Unknown
Known Interactor	54205	CYCS	Zinc Substituted Heme C	Unknown
Known Interactor	1558	CYP2C8	Palmitic Acid	Unknown
Known Interactor	1558	CYP2C8	(5R)-5-(4-{[(2R)-6-HYDROXY-2,5,7,8-TETRAMETHYL-3,4-DIHYDRO-2H-CHROMEN-2-YL]METHOXY}BENZYL)-1,3-THIAZOLIDINE-2,4-DIONE	Unknown
Known Interactor	1576	CYP3A4	pradefovir mesylate	Unknown
Known Interactor	1786	DNMT1	Azacitidine	Unknown
Known Interactor	1786	DNMT1	Procainamide	Unknown
Known Interactor	1786	DNMT1	Decitabine	Unknown
Known Interactor	1956	EGFR	Flavopiridol	Unknown
Known Interactor	1956	EGFR	IGN311	Unknown
Known Interactor	1956	EGFR	Matuzumab	Unknown
Known Interactor	1956	EGFR	HuMax-EGFr	Unknown
Known Interactor	1956	EGFR	CDX-110	Unknown
Known Interactor	1956	EGFR	CI-1033	Unknown
Known Interactor	1956	EGFR	IMC-11F8	Unknown
Known Interactor	1956	EGFR	INSM-18	Unknown
Known Interactor	1956	EGFR	S-{3-[(4-ANILINOQUINAZOLIN-6-YL)AMINO]-3-OXOPROPYL}-L-CYSTEINE	Unknown
Known Interactor	1956	EGFR	N-[4-(3-BROMO-PHENYLAMINO)-QUINAZOLIN-6-YL]-ACRYLAMIDE	Unknown
Known Interactor	2104	ESRRG	Afimoxifene	Unknown
Known Interactor	2104	ESRRG	4-HYDROXY-N'-(4-ISOPROPYLBENZYL)BENZOHYDRAZIDE	Unknown
Known Interactor	2104	ESRRG	4-(1-methyl-1-phenylethyl)phenol	Unknown
Known Interactor	2104	ESRRG	4,4'-PROPANE-2,2-DIYLDIPHENOL	Unknown
Known Interactor	2104	ESRRG	4,4'-cyclohexane-1,1-diyldiphenol	Unknown
Known Interactor	2149	F2R	SR-123781A	Unknown
Known Interactor	2149	F2R	SCH-530348	Unknown
Known Interactor	2335	FN1	Ocriplasmin	Unknown
Known Interactor	2597	GAPDH	NADH	Unknown
Known Interactor	2597	GAPDH	Adenosine-5-Diphosphoribose	Unknown
Known Interactor	2597	GAPDH	Thionicotinamide-Adenine-Dinucleotide	Unknown
Known Interactor	2597	GAPDH	4-(2-AMINOETHYL)BENZENESULFONYL FLUORIDE	Unknown
Known Interactor	2677	GGCX	Coagulation factor VIIa	Unknown
Known Interactor	2677	GGCX	Anisindione	Unknown
Known Interactor	2746	GLUD1	NADH	Unknown
Known Interactor	2746	GLUD1	Hexachlorophene	Unknown
Known Interactor	2746	GLUD1	Guanosine-5'-Triphosphate	Unknown
Known Interactor	10243	GPHN	Formic Acid	Unknown
Known Interactor	10243	GPHN	Propanoic Acid	Unknown
Known Interactor	2885	GRB2	Pegademase bovine	Unknown
Known Interactor	2885	GRB2	4-[(10s,14s,18s)-18-(2-Amino-2-Oxoethyl)-14-(1-Naphthylmethyl)-8,17,20-Trioxo-7,16,19-Triazaspiro[5.14]Icos-11-En-10-Yl]Benzylphosphonic Acid	Unknown
Known Interactor	2891	GRIA2	Butabarbital	Unknown
Known Interactor	2891	GRIA2	Butalbital	Unknown
Known Interactor	2891	GRIA2	Quinidine barbiturate	Unknown
Known Interactor	2891	GRIA2	Butethal	Unknown
Known Interactor	2891	GRIA2	Barbital	Unknown
Known Interactor	2891	GRIA2	Barbituric acid derivative	Unknown
Known Interactor	2891	GRIA2	(S)-Des-Me-Ampa	Unknown
Known Interactor	2891	GRIA2	AMPA	Unknown
Known Interactor	2891	GRIA2	2-Amino-3-(5-Tert-Butyl-3-(Phosphonomethoxy)-4-Isoxazolyl)Propionic Acid	Unknown
Known Interactor	2891	GRIA2	Iodo-Willardiine	Unknown
Known Interactor	2891	GRIA2	Fluoro-Willardiine	Unknown
Known Interactor	2891	GRIA2	Quisqualate	Unknown
Known Interactor	2891	GRIA2	(S)-2-Amino-3-(1,3,5,7-Pentahydro-2,4-Dioxo-Cyclopenta[E]Pyrimidin-1-Yl) Proionic Acid	Unknown
Known Interactor	2891	GRIA2	(S)-ATPA	Unknown
Known Interactor	2891	GRIA2	Dnqx	Unknown
Known Interactor	2891	GRIA2	Bromo-Willardiine	Unknown
Known Interactor	2891	GRIA2	Willardiine	Unknown
Known Interactor	2891	GRIA2	2-Amino-3-(3-Hydroxy-7,8-Dihydro-6h-Cyclohepta[D]-4-Isoxazolyl)Propionic Acid	Unknown
Known Interactor	2891	GRIA2	THIO-ATPA	Unknown
Known Interactor	2891	GRIA2	Talampanel	Unknown
Known Interactor	2891	GRIA2	CX717	Unknown
Known Interactor	2891	GRIA2	N,N'-[biphenyl-4,4'-diyldi(2R)propane-2,1-diyl]dimethanesulfonamide	Unknown
Known Interactor	2891	GRIA2	2,3,6A,7,8,9-HEXAHYDRO-11H-[1,4]DIOXINO[2,3-G]PYRROLO[2,1-B][1,3]BENZOXAZIN-11-ONE	Unknown
Known Interactor	2891	GRIA2	(3S)-3-cyclopentyl-6-methyl-7-[(4-methylpiperazin-1-yl)sulfonyl]-3,4-dihydro-2H-1,2,4-benzothiadiazine 1,1-dioxide	Unknown
Known Interactor	2891	GRIA2	(3R)-3-cyclopentyl-7-[(4-methylpiperazin-1-yl)sulfonyl]-3,4-dihydro-2H-1,2-benzothiazine 1,1-dioxide	Unknown
Known Interactor	2891	GRIA2	(3R)-3-cyclopentyl-6-methyl-7-[(4-methylpiperazin-1-yl)sulfonyl]-3,4-dihydro-2H-1,2-benzothiazine 1,1-dioxide	Unknown
Known Interactor	2902	GRIN1	Dcka, 5,7-Dichlorokynurenic Acid	Unknown
Known Interactor	2902	GRIN1	D-Serine	Unknown
Known Interactor	2902	GRIN1	Cycloleucine	Unknown
Known Interactor	2902	GRIN1	CNS-5161	Unknown
Known Interactor	2902	GRIN1	Acetylcysteine	Unknown
Known Interactor	2902	GRIN1	Gavestinel	Unknown
Known Interactor	2902	GRIN1	Agmatine	Unknown
Known Interactor	2902	GRIN1	Ifenprodil	Unknown
Known Interactor	2903	GRIN2A	Tenocyclidine	Unknown
Known Interactor	2903	GRIN2A	Acetylcysteine	Unknown
Known Interactor	2903	GRIN2A	Gavestinel	Unknown
Known Interactor	116443	GRIN3A	Chloroprocaine	Unknown
Known Interactor	116443	GRIN3A	Tenocyclidine	Unknown
Known Interactor	116443	GRIN3A	Rolicyclidine	Unknown
Known Interactor	116443	GRIN3A	Phencyclidine	Unknown
Known Interactor	116443	GRIN3A	Neramexane	Unknown
Known Interactor	116443	GRIN3A	Acetylcysteine	Unknown
Known Interactor	116443	GRIN3A	Gavestinel	Unknown
Known Interactor	3055	HCK	1-Ter-Butyl-3-P-Tolyl-1h-Pyrazolo[3,4-D]Pyrimidin-4-Ylamine	Unknown
Known Interactor	3055	HCK	Phosphonotyrosine	Unknown
Known Interactor	3055	HCK	Quercetin	Unknown
Known Interactor	55662	HIF1AN	D-tartaric acid	Unknown
Known Interactor	55662	HIF1AN	N-(carboxycarbonyl)-D-phenylalanine	Unknown
Known Interactor	3156	HMGCR	NADH	Unknown
Known Interactor	3156	HMGCR	Coenzyme A	Unknown
Known Interactor	3156	HMGCR	(S)-Hmg-Coa	Unknown
Known Interactor	3156	HMGCR	2'-Monophosphoadenosine 5'-Diphosphoribose	Unknown
Known Interactor	3156	HMGCR	3-Hydroxy-3-Methyl-Glutaric Acid	Unknown
Known Interactor	3156	HMGCR	1,4-Dithiothreitol	Unknown
Known Interactor	3156	HMGCR	TAK-475	Unknown
Known Interactor	3156	HMGCR	SP-01A	Unknown
Known Interactor	3156	HMGCR	Mevastatin	Unknown
Known Interactor	3156	HMGCR	7-[3-(4-FLUORO-PHENYL)-1-ISOPROPYL-1H-INDOL-2-YL]-3,5-DIHYDROXY-HEPTANOIC ACID	Unknown
Known Interactor	11255	HRH3	OBE101	Unknown
Known Interactor	8517	IKBKG	AGRO100	Unknown
Known Interactor	8517	IKBKG	MPC-7869	Unknown
Known Interactor	3717	JAK2	2-(1,1-DIMETHYLETHYL)9-FLUORO-3,6-DIHYDRO-7H-BENZ[H]-IMIDAZ[4,5-F]ISOQUINOLIN-7-ONE	Unknown
Known Interactor	3717	JAK2	XL019	Unknown
Known Interactor	3717	JAK2	5-phenyl-1H-indazol-3-amine	Unknown
Known Interactor	3717	JAK2	4-(3-amino-1H-indazol-5-yl)-N-tert-butylbenzenesulfonamide	Unknown
Known Interactor	3717	JAK2	4-[(2-{4-[(CYCLOPROPYLCARBAMOYL)AMINO]-1H-PYRAZOL-3-YL}-1H-BENZIMIDAZOL-6-YL)METHYL]MORPHOLIN-4-IUM	Unknown
Known Interactor	3717	JAK2	3-{(3R,4R)-4-methyl-3-[methyl(7H-pyrrolo[2,3-d]pyrimidin-4-yl)amino]piperidin-1-yl}-3-oxopropanenitrile	Unknown
Known Interactor	3725	JUN	LGD-1550	Unknown
Known Interactor	3939	LDHA	NADH	Unknown
Known Interactor	3939	LDHA	Etheno-Nad	Unknown
Known Interactor	3939	LDHA	Nicotinamide	Unknown
Known Interactor	3939	LDHA	Oxamic Acid	Unknown
Known Interactor	4036	LRP2	Insulin, porcine	Unknown
Known Interactor	5602	MAPK10	2,6-Dihydroanthra/1,9-Cd/Pyrazol-6-One	Unknown
Known Interactor	5602	MAPK10	Cyclohexyl-{4-[5-(3,4-Dichlorophenyl)-2-Piperidin-4-Yl-3-Propyl-3h-Imidazol-4-Yl]-Pyrimidin-2-Yl}Amine	Unknown
Known Interactor	5602	MAPK10	Cyclopropyl-{4-[5-(3,4-Dichlorophenyl)-2-[(1-Methyl)-Piperidin]-4-Yl-3-Propyl-3h-Imidazol-4-Yl]-Pyrimidin-2-Yl}Amine	Unknown
Known Interactor	5602	MAPK10	9-(4-Hydroxyphenyl)-2,7-Phenanthroline	Unknown
Known Interactor	5602	MAPK10	Phosphoaminophosphonic Acid-Adenylate Ester	Unknown
Known Interactor	5602	MAPK10	N-(tert-butyl)-4-[5-(pyridin-2-ylamino)quinolin-3-yl]benzenesulfonamide	Unknown
Known Interactor	5602	MAPK10	N-BENZYL-4-[4-(3-CHLOROPHENYL)-1H-PYRAZOL-3-YL]-1H-PYRROLE-2-CARBOXAMIDE	Unknown
Known Interactor	5602	MAPK10	N-(3-cyano-4,5,6,7-tetrahydro-1-benzothien-2-yl)-2-fluorobenzamide	Unknown
Known Interactor	5602	MAPK10	4-{[5-chloro-4-(1H-indol-3-yl)pyrimidin-2-yl]amino}-N-ethylpiperidine-1-carboxamide	Unknown
Known Interactor	5602	MAPK10	(3Z)-1-[(6-fluoro-4H-1,3-benzodioxin-8-yl)methyl]-4-[(E)-2-phenylethenyl]-1H-indole-2,3-dione 3-oxime	Unknown
Known Interactor	5602	MAPK10	(3E)-5-fluoro-1-[(6-fluoro-4H-1,3-benzodioxin-8-yl)methyl]-1H-indole-2,3-dione 3-oxime	Unknown
Known Interactor	5602	MAPK10	(3Z)-1-[(6-fluoro-4H-1,3-benzodioxin-8-yl)methyl]-4-phenyl-1H-indole-2,3-dione 3-oxime	Unknown
Known Interactor	5602	MAPK10	5-bromo-N-(3-chloro-2-(4-(prop-2-ynyl)piperazin-1-yl)phenyl)furan-2-carboxamide	Unknown
Known Interactor	5602	MAPK10	N-cyclohexyl-4-imidazo[1,2-a]pyridin-3-yl-N-methylpyrimidin-2-amine	Unknown
Known Interactor	5602	MAPK10	N-{2'-[(4-FLUOROPHENYL)AMINO]-4,4'-BIPYRIDIN-2-YL}-4-METHOXYCYCLOHEXANECARBOXAMIDE	Unknown
Known Interactor	5602	MAPK10	2-{4-[(4-imidazo[1,2-a]pyridin-3-ylpyrimidin-2-yl)amino]piperidin-1-yl}-N-methylacetamide	Unknown
Known Interactor	5602	MAPK10	1-(3-bromophenyl)-7-chloro-6-methoxy-3,4-dihydroisoquinoline	Unknown
Known Interactor	4193	MDM2	Cis-[4,5-Bis-(4-Bromophenyl)-2-(2-Ethoxy-4-Methoxyphenyl)-4,5-Dihydroimidazol-1-Yl]-[4-(2-Hydroxyethyl)Piperazin-1-Yl]Methanone	Unknown
Known Interactor	4193	MDM2	Cis-[4,5-Bis-(4-Chlorophenyl)-2-(2-Isopropoxy-4-Methoxyphenyl)-4,5-Dihyd Roimidazol-1-Yl]-Piperazin-1-Yl-Methanone	Unknown
Known Interactor	4200	ME2	NADH	Unknown
Known Interactor	4200	ME2	Fumarate	Unknown
Known Interactor	4200	ME2	Malate Ion	Unknown
Known Interactor	4200	ME2	Alpha-Ketomalonic Acid	Unknown
Known Interactor	4200	ME2	Tartronate	Unknown
Known Interactor	4548	MTR	Tetrahydrofolic acid	Unknown
Known Interactor	56901	NDUFA4L2	NADH	Unknown
Known Interactor	4842	NOS1	L-Citrulline	Unknown
Known Interactor	4842	NOS1	L-N(Omega)-Nitroarginine-2,4-L-Diaminobutyric Amide	Unknown
Known Interactor	4842	NOS1	Formic Acid	Unknown
Known Interactor	4842	NOS1	3-Bromo-7-Nitroindazole	Unknown
Known Interactor	4842	NOS1	N-{(4s)-4-Amino-5-[(2-Aminoethyl)Amino]Pentyl}-N'-Nitroguanidine	Unknown
Known Interactor	4842	NOS1	N-(3-(Aminomethyl)Benzyl)Acetamidine	Unknown
Known Interactor	4842	NOS1	L-N(Omega)-Nitroarginine-(4r)-Amino-L-Proline Amide	Unknown
Known Interactor	4842	NOS1	N-Isopropyl-N'-Hydroxyguanidine	Unknown
Known Interactor	4842	NOS1	N-Omega-Propyl-L-Arginine	Unknown
Known Interactor	4842	NOS1	(6r,1'r,2's)-5,6,7,8 Tetrahydrobiopterin	Unknown
Known Interactor	4842	NOS1	N-Butyl-N'-Hydroxyguanidine	Unknown
Known Interactor	4842	NOS1	S-Ethyl-N-[4-(Trifluoromethyl)Phenyl]Isothiourea	Unknown
Known Interactor	4842	NOS1	N-Omega-Hydroxy-L-Arginine	Unknown
Known Interactor	4842	NOS1	Flavin adenine dinucleotide	Unknown
Known Interactor	4842	NOS1	Riboflavin Monophosphate	Unknown
Known Interactor	4842	NOS1	N-(4-(2-((3-Chlorophenylmethyl)Amino)Ethyl)Phenyl)-2-Thiophecarboxamidine	Unknown
Known Interactor	4842	NOS1	2'-Monophosphoadenosine 5'-Diphosphoribose	Unknown
Known Interactor	4842	NOS1	S-Ethyl-N-Phenyl-Isothiourea	Unknown
Known Interactor	4842	NOS1	N5-(1-Imino-3-Butenyl)-L-Ornithine	Unknown
Known Interactor	4842	NOS1	5-N-Allyl-Arginine	Unknown
Known Interactor	4842	NOS1	Nitroarginine	Unknown
Known Interactor	4842	NOS1	NXN-188	Unknown
Known Interactor	4842	NOS1	N-{(3S,4S)-4-[(6-AMINO-4-METHYLPYRIDIN-2-YL)METHYL]PYRROLIDIN-3-YL}-N'-(4-CHLOROBENZYL)ETHANE-1,2-DIAMINE	Unknown
Known Interactor	4842	NOS1	N-{(3R,4S)-4-[(6-amino-4-methylpyridin-2-yl)methyl]pyrrolidin-3-yl}-N'-(3-chlorobenzyl)ethane-1,2-diamine	Unknown
Known Interactor	4852	NPY	Alpha-Aminoisobutyric Acid	Unknown
Known Interactor	4852	NPY	L-Tyrosinamide	Unknown
Known Interactor	1728	NQO1	Duroquinone	Unknown
Known Interactor	1728	NQO1	3-Hydroxymethyl-5-Aziridinyl-1methyl-2-[1h-Indole-4,7-Dione]-Propanol	Unknown
Known Interactor	1728	NQO1	5-Methoxy-1,2-Dimethyl-3-(4-Nitrophenoxymethyl)Indole-4,7-Dione	Unknown
Known Interactor	1728	NQO1	Cibacron Blue	Unknown
Known Interactor	1728	NQO1	Flavin adenine dinucleotide	Unknown
Known Interactor	1728	NQO1	5-Methoxy-1,2-Dimethyl-3-(Phenoxymethyl)Indole-4,7-Dione	Unknown
Known Interactor	1728	NQO1	2,5-Diaziridin-1-Yl-3-(Hydroxymethyl)-6-Methylcyclohexa-2,5-Diene-1,4-Dione	Unknown
Known Interactor	1728	NQO1	Bishydroxy[2h-1-Benzopyran-2-One,1,2-Benzopyrone]	Unknown
Known Interactor	1728	NQO1	3-(HYDROXYMETHYL)-1-METHYL-5-(2-METHYLAZIRIDIN-1-YL)-2-PHENYL-1H-INDOLE-4,7-DIONE	Unknown
Known Interactor	7376	NR1H2	(3-{3-[[2-Chloro-3-(Trifluoromethyl)Benzyl](2,2-Diphenylethyl)Amino]Propoxy}Phenyl)Acetic Acid	Unknown
Known Interactor	7376	NR1H2	Benzenesulfonyl	Unknown
Known Interactor	7376	NR1H2	N-(2,2,2-TRIFLUOROETHYL)-N-{4-[2,2,2-TRIFLUORO-1-HYDROXY-1-(TRIFLUOROMETHYL)ETHYL]PHENYL}BENZENESULFONAMIDE	Unknown
Known Interactor	7376	NR1H2	1,1,1,3,3,3-HEXAFLUORO-2-{4-[(2,2,2-TRIFLUOROETHYL)AMINO]PHENYL}PROPAN-2-OL	Unknown
Known Interactor	2908	NR3C1	Flumethasone Pivalate	Unknown
Known Interactor	2908	NR3C1	Hydrocortamate	Unknown
Known Interactor	2908	NR3C1	Flurandrenolide	Unknown
Known Interactor	2908	NR3C1	Methylprednisolone	Unknown
Known Interactor	2908	NR3C1	Cortisone acetate	Unknown
Known Interactor	2908	NR3C1	Hexane-1,6-Diol	Unknown
Known Interactor	2908	NR3C1	ORG-34517	Unknown
Known Interactor	5053	PAH	L-Phenylalanine	Unknown
Known Interactor	5053	PAH	Quinonoid 7,8-Tetrahydrobiopterin	Unknown
Known Interactor	5053	PAH	(6r,1'r,2's)-5,6,7,8 Tetrahydrobiopterin	Unknown
Known Interactor	5053	PAH	Beta(2-Thienyl)Alanine	Unknown
Known Interactor	5053	PAH	7,8-Dihydrobiopterin	Unknown
Known Interactor	5053	PAH	Norleucine	Unknown
Known Interactor	5053	PAH	Droxidopa	Unknown
Known Interactor	11315	PARK7	Double Oxidized Cysteine	Unknown
Known Interactor	5241	PGR	Medroxyprogesterone Acetate	Unknown
Known Interactor	5241	PGR	Ethynodiol	Unknown
Known Interactor	5241	PGR	Drospirenone	Unknown
Known Interactor	5241	PGR	Methyltrienolone	Unknown
Known Interactor	5241	PGR	Tanaproget	Unknown
Known Interactor	5241	PGR	Proellex	Unknown
Known Interactor	5241	PGR	CDB-2914	Unknown
Known Interactor	5465	PPARA	Deoxy-Bigchap	Unknown
Known Interactor	5465	PPARA	Reglixane	Unknown
Known Interactor	5465	PPARA	GFT505	Unknown
Known Interactor	5465	PPARA	2-METHYL-2-(4-{[({4-METHYL-2-[4-(TRIFLUOROMETHYL)PHENYL]-1,3-THIAZOL-5-YL}CARBONYL)AMINO]METHYL}PHENOXY)PROPANOIC ACID	Unknown
Known Interactor	5465	PPARA	3-{5-methoxy-1-[(4-methoxyphenyl)sulfonyl]-1H-indol-3-yl}propanoic acid	Unknown
Known Interactor	5465	PPARA	Aleglitazar	Unknown
Known Interactor	5576	PRKAR2A	GEM-231	Unknown
Known Interactor	5578	PRKCA	Phosphatidylserine	Unknown
Known Interactor	5578	PRKCA	Ellagic Acid	Unknown
Known Interactor	5580	PRKCD	13-Acetylphorbol	Unknown
Known Interactor	5625	PRODH	L-Proline	Unknown
Known Interactor	10728	PTGES3	Grn163l	Unknown
Known Interactor	5747	PTK2	7-PYRIDIN-2-YL-N-(3,4,5-TRIMETHOXYPHENYL)-7H-PYRROLO[2,3-D]PYRIMIDIN-2-AMINE	Unknown
Known Interactor	5747	PTK2	2-({5-CHLORO-2-[(2-METHOXY-4-MORPHOLIN-4-YLPHENYL)AMINO]PYRIMIDIN-4-YL}AMINO)-N-METHYLBENZAMIDE	Unknown
Known Interactor	2185	PTK2B	Genistein	Unknown
Known Interactor	2185	PTK2B	4-{[4-{[(1R,2R)-2-(dimethylamino)cyclopentyl]amino}-5-(trifluoromethyl)pyrimidin-2-yl]amino}-N-methylbenzenesulfonamide	Unknown
Known Interactor	5888	RAD51	Phosphoaminophosphonic Acid-Adenylate Ester	Unknown
Known Interactor	5888	RAD51	MP470	Unknown
Known Interactor	5925	RB1	Insulin, porcine	Unknown
Known Interactor	6093	ROCK1	HYDROXYFASUDIL	Unknown
Known Interactor	6093	ROCK1	(S)-2-METHYL-1-[(4-METHYL-5-ISOQUINOLINE)SULFONYL]-HOMOPIPERAZINE	Unknown
Known Interactor	6093	ROCK1	5-(1,4-DIAZEPAN-1-SULFONYL)ISOQUINOLINE	Unknown
Known Interactor	6093	ROCK1	(R)-TRANS-4-(1-AMINOETHYL)-N-(4-PYRIDYL) CYCLOHEXANECARBOXAMIDE	Unknown
Known Interactor	1468	SLC25A10	Succinic acid	Unknown
Known Interactor	6531	SLC6A3	Trimipramine	Unknown
Known Interactor	6531	SLC6A3	Phenmetrazine	Unknown
Known Interactor	6531	SLC6A3	Benzphetamine	Unknown
Known Interactor	6531	SLC6A3	Chloroprocaine	Unknown
Known Interactor	6531	SLC6A3	Escitalopram	Unknown
Known Interactor	6531	SLC6A3	Lisdexamfetamine	Unknown
Known Interactor	6531	SLC6A3	Ephedra	Unknown
Known Interactor	6531	SLC6A3	MMDA	Unknown
Known Interactor	6531	SLC6A3	3,4-Methylenedioxymethamphetamine	Unknown
Known Interactor	6531	SLC6A3	Fencamfamine	Unknown
Known Interactor	6531	SLC6A3	4-Methoxyamphetamine	Unknown
Known Interactor	6531	SLC6A3	Altropane	Unknown
Known Interactor	6647	SOD1	S-Oxy Cysteine	Unknown
Known Interactor	6647	SOD1	Arimoclomol	Unknown
Known Interactor	8803	SUCLA2	Succinic acid	Unknown
Known Interactor	6898	TAT	L-Phenylalanine	Unknown
Known Interactor	6898	TAT	L-Tyrosine	Unknown
Known Interactor	6915	TBXA2R	Ridogrel	Unknown
Known Interactor	7015	TERT	GV1001	Unknown
Known Interactor	7015	TERT	Grn163l	Unknown
Known Interactor	7068	THRB	Liotrix	Unknown
Known Interactor	7068	THRB	[3,5-Dibromo-4-(4-Hydroxy-3-Phenethylcarbamoyl-Phenoxy)-Phenyl]-Acetic Acid	Unknown
Known Interactor	7068	THRB	3,5-Dichloro-4-[(4-Hydroxy-3-Isopropylphenoxy)Phenylacetic Acid	Unknown
Known Interactor	7068	THRB	2-[4-(4-Hydroxy-3-Isopropyl-Phenoxy)-3,5-Dimethyl-Phenyl]-2h-[1,2,4]Triazine-3,5-Dione	Unknown
Known Interactor	7068	THRB	[4-(4-Hydroxy-3-Iodo-Phenoxy)-3,5-Diiodo-Phenyl]-Acetic Acid	Unknown
Known Interactor	7068	THRB	GC-24	Unknown
Known Interactor	7068	THRB	KB2115	Unknown
Known Interactor	7068	THRB	MB07811	Unknown
Known Interactor	7068	THRB	{4-[4-hydroxy-3-(1-methylethyl)benzyl]-3,5-dimethylphenoxy}acetic acid	Unknown
Known Interactor	7068	THRB	1-(4-HEXYLPHENYL)PROP-2-EN-1-ONE	Unknown
Known Interactor	10188	TNK2	Adenosine triphosphate	Unknown
Known Interactor	10188	TNK2	Debromohymenialdisine	Unknown
Known Interactor	7137	TNNI3	N-(6-Aminohexyl)-5-Chloro-1-Naphthalenesulfonamide	Unknown
Known Interactor	7157	TP53	AZD 3355	Unknown
Known Interactor	7157	TP53	1-(9-ethyl-9H-carbazol-3-yl)-N-methylmethanamine	Unknown
Known Interactor	7278	TUBA3C	Epothilone D	Unknown
Known Interactor	7278	TUBA3C	Epothilone B	Unknown
Known Interactor	7278	TUBA3C	CYT997	Unknown
Known Interactor	203068	TUBB	Epothilone D	Unknown
Known Interactor	203068	TUBB	Epothilone B	Unknown
Known Interactor	203068	TUBB	CYT997	Unknown
Known Interactor	203068	TUBB	CA4P	Unknown
Known Interactor	203068	TUBB	ZEN-012	Unknown
Known Interactor	7416	VDAC1	Dihydroxyaluminium	Unknown
Known Interactor	331	XIAP	1-[3,3-Dimethyl-2-(2-Methylamino-Propionylamino)-Butyryl]-Pyrrolidine-2-Carboxylic Acid(1,2,3,4-Tetrahydro-Naphthalen-1-Yl)-Amide	Unknown
Known Interactor	331	XIAP	N-METHYLALANYL-3-METHYLVALYL-4-PHENOXY-N-(1,2,3,4-TETRAHYDRONAPHTHALEN-1-YL)PROLINAMIDE	Unknown
Novel Interactor	126	ADH1C	Cholic Acid	A
Novel Interactor	121642	ALKBH2	Vitamin C	A
Novel Interactor	834	CASP1	Minocycline	A
Novel Interactor	1066	CES1	L-Carnitine	A
Novel Interactor	1066	CES1	Cholic Acid	A
Novel Interactor	55584	CHRNA9	Nicotine	A
Novel Interactor	2247	FGF2	Sucralfate	A
Novel Interactor	2731	GLDC	Pyridoxal Phosphate	A
Novel Interactor	2731	GLDC	Pyridoxal Phosphate	A
Novel Interactor	2806	GOT2	Pyridoxal Phosphate	A
Novel Interactor	2806	GOT2	Pyridoxal Phosphate	A
Novel Interactor	2806	GOT2	L-Glutamic Acid	A
Novel Interactor	3141	HLCS	Biotin	A
Novel Interactor	4191	MDH2	Citric Acid	A
Novel Interactor	55191	NADSYN1	L-Glutamic Acid	A
Novel Interactor	26873	OPLAH	L-Glutamic Acid	A
Novel Interactor	64175	P3H1	Vitamin C	A
Novel Interactor	10993	SDS	Pyridoxal Phosphate	A
Novel Interactor	10993	SDS	Pyridoxal Phosphate	A
Novel Interactor	51091	SEPSECS	Pyridoxal Phosphate	A
Novel Interactor	51091	SEPSECS	Pyridoxal Phosphate	A
Novel Interactor	123096	SLC25A29	L-Carnitine	A
Novel Interactor	6530	SLC6A2	Phentermine	A
Novel Interactor	6530	SLC6A2	Mazindol	A
Novel Interactor	6530	SLC6A2	Diethylpropion	A
Novel Interactor	6530	SLC6A2	Sibutramine	A
Novel Interactor	6541	SLC7A1	L-Ornithine	A
Novel Interactor	55304	SPTLC3	Pyridoxal Phosphate	A
Novel Interactor	55304	SPTLC3	Pyridoxal Phosphate	A
Novel Interactor	7421	VDR	Calcitriol	A
Novel Interactor	7421	VDR	Calcidiol	A
Novel Interactor	7421	VDR	Ergocalciferol	A
Novel Interactor	7421	VDR	Cholecalciferol	A
Novel Interactor	7421	VDR	Dihydrotachysterol	A
Novel Interactor	7421	VDR	Alfacalcidol	A
Novel Interactor	2353	FOS	Nadroparin	B
Novel Interactor	2731	GLDC	Glycine	B
Novel Interactor	2731	GLDC	Glycine	B
Novel Interactor	2806	GOT2	L-Aspartic Acid	B
Novel Interactor	4835	NQO2	Menadione	B
Novel Interactor	5740	PTGIS	Epoprostenol	B
Novel Interactor	6541	SLC7A1	L-Lysine	B
Novel Interactor	6541	SLC7A1	L-Arginine	B
Novel Interactor	8913	CACNA1G	Spironolactone	C
Novel Interactor	8913	CACNA1G	Verapamil	C
Novel Interactor	8913	CACNA1G	Mibefradil	C
Novel Interactor	8911	CACNA1I	Spironolactone	C
Novel Interactor	8911	CACNA1I	Verapamil	C
Novel Interactor	8911	CACNA1I	Mibefradil	C
Novel Interactor	1066	CES1	Probucol	C
Novel Interactor	1066	CES1	Cyclandelate	C
Novel Interactor	55584	CHRNA9	Nicotine	C
Novel Interactor	55584	CHRNA9	Nicotine	C
Novel Interactor	1152	CKB	Creatine	C
Novel Interactor	2247	FGF2	Pentosan Polysulfate	C
Novel Interactor	3269	HRH1	Loratadine	C
Novel Interactor	3269	HRH1	Tolazoline	C
Novel Interactor	4882	NPR2	Erythrityl Tetranitrate	C
Novel Interactor	4882	NPR2	Nesiritide	C
Novel Interactor	5296	PIK3R2	Isoprenaline	C
Novel Interactor	6530	SLC6A2	Dopamine	C
Novel Interactor	6530	SLC6A2	Guanethidine	C
Novel Interactor	6530	SLC6A2	Ephedrine	C
Novel Interactor	6530	SLC6A2	Debrisoquin	C
Novel Interactor	6716	SRD5A2	Spironolactone	C
Novel Interactor	124	ADH1A	Ethanol	D
Novel Interactor	124	ADH1A	Ethanol	D
Novel Interactor	126	ADH1C	Ethanol	D
Novel Interactor	126	ADH1C	Ethanol	D
Novel Interactor	3269	HRH1	Clemastine	D
Novel Interactor	3269	HRH1	Tripelennamine	D
Novel Interactor	3269	HRH1	Promethazine	D
Novel Interactor	3269	HRH1	Diphenhydramine	D
Novel Interactor	3269	HRH1	Diphenhydramine	D
Novel Interactor	3269	HRH1	Mepyramine	D
Novel Interactor	3269	HRH1	Chloropyramine	D
Novel Interactor	3269	HRH1	Dimetindene	D
Novel Interactor	3269	HRH1	Isothipendyl	D
Novel Interactor	5296	PIK3R2	Isoprenaline	D
Novel Interactor	6541	SLC7A1	L-Ornithine	D
Novel Interactor	6716	SRD5A2	Azelaic Acid	D
Novel Interactor	6716	SRD5A2	Finasteride	D
Novel Interactor	7299	TYR	Azelaic Acid	D
Novel Interactor	7299	TYR	Monobenzone	D
Novel Interactor	7421	VDR	Calcitriol	D
Novel Interactor	7421	VDR	Calcipotriol	D
Novel Interactor	121642	ALKBH2	Vitamin C	G
Novel Interactor	64175	P3H1	Vitamin C	G
Novel Interactor	6716	SRD5A2	Dutasteride	G
Novel Interactor	6716	SRD5A2	Finasteride	G
Novel Interactor	6752	SSTR2	Octreotide	H
Novel Interactor	6752	SSTR2	Vapreotide	H
Novel Interactor	6752	SSTR2	Pasireotide	H
Novel Interactor	7421	VDR	Paricalcitol	H
Novel Interactor	834	CASP1	Minocycline	J
Novel Interactor	1066	CES1	Oseltamivir	J
Novel Interactor	916	CD3E	Muromonab	L
Novel Interactor	917	CD3G	Muromonab	L
Novel Interactor	941	CD80	Abatacept	L
Novel Interactor	941	CD80	Belatacept	L
Novel Interactor	2247	FGF2	Sirolimus	L
Novel Interactor	3561	IL2RG	Denileukin diftitox	L
Novel Interactor	3561	IL2RG	Aldesleukin	L
Novel Interactor	5004	ORM1	Thalidomide	L
Novel Interactor	5170	PDPK1	Celecoxib	L
Novel Interactor	23649	POLA2	Dacarbazine	L
Novel Interactor	3269	HRH1	Tolazoline	M
Novel Interactor	3269	HRH1	Orphenadrine	M
Novel Interactor	5170	PDPK1	Celecoxib	M
Novel Interactor	5740	PTGIS	Phenylbutazone	M
Novel Interactor	5740	PTGIS	Phenylbutazone	M
Novel Interactor	6530	SLC6A2	Orphenadrine	M
Novel Interactor	8913	CACNA1G	Trimethadione	N
Novel Interactor	8913	CACNA1G	Cinnarizine	N
Novel Interactor	8913	CACNA1G	Ethosuximide	N
Novel Interactor	8913	CACNA1G	Zonisamide	N
Novel Interactor	8913	CACNA1G	Flunarizine	N
Novel Interactor	8913	CACNA1G	Methsuximide	N
Novel Interactor	8911	CACNA1I	Cinnarizine	N
Novel Interactor	8911	CACNA1I	Paramethadione	N
Novel Interactor	8911	CACNA1I	Zonisamide	N
Novel Interactor	8911	CACNA1I	Flunarizine	N
Novel Interactor	55584	CHRNA9	Nicotine	N
Novel Interactor	55584	CHRNA9	Galantamine	N
Novel Interactor	3269	HRH1	Citalopram	N
Novel Interactor	3269	HRH1	Citalopram	N
Novel Interactor	3269	HRH1	Benzatropine	N
Novel Interactor	3269	HRH1	Ziprasidone	N
Novel Interactor	3269	HRH1	Amitriptyline	N
Novel Interactor	3269	HRH1	Olanzapine	N
Novel Interactor	3269	HRH1	Clozapine	N
Novel Interactor	3269	HRH1	Mirtazapine	N
Novel Interactor	3269	HRH1	Loxapine	N
Novel Interactor	3269	HRH1	Promazine	N
Novel Interactor	3269	HRH1	Promazine	N
Novel Interactor	3269	HRH1	Promazine	N
Novel Interactor	3269	HRH1	Promazine	N
Novel Interactor	3269	HRH1	Promazine	N
Novel Interactor	3269	HRH1	Imipramine	N
Novel Interactor	3269	HRH1	Imipramine	N
Novel Interactor	3269	HRH1	Imipramine	N
Novel Interactor	3269	HRH1	Nortriptyline	N
Novel Interactor	3269	HRH1	Amoxapine	N
Novel Interactor	3269	HRH1	Hydroxyzine	N
Novel Interactor	3269	HRH1	Cinnarizine	N
Novel Interactor	3269	HRH1	Trazodone	N
Novel Interactor	3269	HRH1	Risperidone	N
Novel Interactor	3269	HRH1	Propiomazine	N
Novel Interactor	3269	HRH1	Maprotiline	N
Novel Interactor	3269	HRH1	Doxepin	N
Novel Interactor	3269	HRH1	Desipramine	N
Novel Interactor	3269	HRH1	Orphenadrine	N
Novel Interactor	3269	HRH1	Quetiapine	N
Novel Interactor	3269	HRH1	Aripiprazole	N
Novel Interactor	3269	HRH1	Chlorprothixene	N
Novel Interactor	3269	HRH1	Paliperidone	N
Novel Interactor	3269	HRH1	Zuclopenthixol	N
Novel Interactor	3269	HRH1	Flunarizine	N
Novel Interactor	3269	HRH1	Iloperidone	N
Novel Interactor	3269	HRH1	Mianserin	N
Novel Interactor	3269	HRH1	Asenapine	N
Novel Interactor	3269	HRH1	Betahistine	N
Novel Interactor	4835	NQO2	Melatonin	N
Novel Interactor	5004	ORM1	Oxycodone	N
Novel Interactor	6530	SLC6A2	Amphetamine	N
Novel Interactor	6530	SLC6A2	Tramadol	N
Novel Interactor	6530	SLC6A2	Reboxetine	N
Novel Interactor	6530	SLC6A2	Venlafaxine	N
Novel Interactor	6530	SLC6A2	Venlafaxine	N
Novel Interactor	6530	SLC6A2	Atomoxetine	N
Novel Interactor	6530	SLC6A2	Amitriptyline	N
Novel Interactor	6530	SLC6A2	Protriptyline	N
Novel Interactor	6530	SLC6A2	Mirtazapine	N
Novel Interactor	6530	SLC6A2	Loxapine	N
Novel Interactor	6530	SLC6A2	Methylphenidate	N
Novel Interactor	6530	SLC6A2	Pethidine	N
Novel Interactor	6530	SLC6A2	Imipramine	N
Novel Interactor	6530	SLC6A2	Imipramine	N
Novel Interactor	6530	SLC6A2	Imipramine	N
Novel Interactor	6530	SLC6A2	Duloxetine	N
Novel Interactor	6530	SLC6A2	Nortriptyline	N
Novel Interactor	6530	SLC6A2	Amoxapine	N
Novel Interactor	6530	SLC6A2	Ergotamine	N
Novel Interactor	6530	SLC6A2	Paroxetine	N
Novel Interactor	6530	SLC6A2	Cocaine	N
Novel Interactor	6530	SLC6A2	Maprotiline	N
Novel Interactor	6530	SLC6A2	Doxepin	N
Novel Interactor	6530	SLC6A2	Nefazodone	N
Novel Interactor	6530	SLC6A2	Desipramine	N
Novel Interactor	6530	SLC6A2	Bupropion	N
Novel Interactor	6530	SLC6A2	Orphenadrine	N
Novel Interactor	6530	SLC6A2	Ketamine	N
Novel Interactor	6530	SLC6A2	Ketamine	N
Novel Interactor	6530	SLC6A2	Clomipramine	N
Novel Interactor	6530	SLC6A2	Ginkgo biloba	N
Novel Interactor	6530	SLC6A2	Dextroamphetamine	N
Novel Interactor	6530	SLC6A2	Methamphetamine	N
Novel Interactor	6530	SLC6A2	Nomifensine	N
Novel Interactor	6530	SLC6A2	Amineptine	N
Novel Interactor	6530	SLC6A2	Milnacipran	N
Novel Interactor	6530	SLC6A2	Mianserin	N
Novel Interactor	6530	SLC6A2	Tapentadol	N
Novel Interactor	6530	SLC6A2	Dexmethylphenidate	N
Novel Interactor	4835	NQO2	Primaquine	P
Novel Interactor	6541	SLC7A1	L-Ornithine	P
Novel Interactor	2353	FOS	Pseudoephedrine	R
Novel Interactor	3269	HRH1	Clemastine	R
Novel Interactor	3269	HRH1	Cetirizine	R
Novel Interactor	3269	HRH1	Cetirizine	R
Novel Interactor	3269	HRH1	Terfenadine	R
Novel Interactor	3269	HRH1	Buclizine	R
Novel Interactor	3269	HRH1	Doxylamine	R
Novel Interactor	3269	HRH1	Dexbrompheniramine	R
Novel Interactor	3269	HRH1	Triprolidine	R
Novel Interactor	3269	HRH1	Cyproheptadine	R
Novel Interactor	3269	HRH1	Loratadine	R
Novel Interactor	3269	HRH1	Loratadine	R
Novel Interactor	3269	HRH1	Astemizole	R
Novel Interactor	3269	HRH1	Azatadine	R
Novel Interactor	3269	HRH1	Meclizine	R
Novel Interactor	3269	HRH1	Carbinoxamine	R
Novel Interactor	3269	HRH1	Epinastine	R
Novel Interactor	3269	HRH1	Olopatadine	R
Novel Interactor	3269	HRH1	Tripelennamine	R
Novel Interactor	3269	HRH1	Brompheniramine	R
Novel Interactor	3269	HRH1	Methdilazine	R
Novel Interactor	3269	HRH1	Ketotifen	R
Novel Interactor	3269	HRH1	Fexofenadine	R
Novel Interactor	3269	HRH1	Azelastine	R
Novel Interactor	3269	HRH1	Azelastine	R
Novel Interactor	3269	HRH1	Dimenhydrinate	R
Novel Interactor	3269	HRH1	Promethazine	R
Novel Interactor	3269	HRH1	Promethazine	R
Novel Interactor	3269	HRH1	Mequitazine	R
Novel Interactor	3269	HRH1	Levocabastine	R
Novel Interactor	3269	HRH1	Chlorphenamine	R
Novel Interactor	3269	HRH1	Chlorphenamine	R
Novel Interactor	3269	HRH1	Diphenylpyraline	R
Novel Interactor	3269	HRH1	Cyclizine	R
Novel Interactor	3269	HRH1	Cyclizine	R
Novel Interactor	3269	HRH1	Alimemazine	R
Novel Interactor	3269	HRH1	Phenindamine	R
Novel Interactor	3269	HRH1	Pheniramine	R
Novel Interactor	3269	HRH1	Mepyramine	R
Novel Interactor	3269	HRH1	Antazoline	R
Novel Interactor	3269	HRH1	Chloropyramine	R
Novel Interactor	3269	HRH1	Dimetindene	R
Novel Interactor	3269	HRH1	Isothipendyl	R
Novel Interactor	6530	SLC6A2	Dextromethorphan	R
Novel Interactor	6530	SLC6A2	Pseudoephedrine	R
Novel Interactor	6530	SLC6A2	Cocaine	R
Novel Interactor	6530	SLC6A2	Chlorphenamine	R
Novel Interactor	6530	SLC6A2	Chlorphenamine	R
Novel Interactor	6530	SLC6A2	Ephedrine	R
Novel Interactor	6530	SLC6A2	Ephedrine	R
Novel Interactor	6530	SLC6A2	Ephedrine	R
Novel Interactor	121642	ALKBH2	Vitamin C	S
Novel Interactor	3269	HRH1	Epinastine	S
Novel Interactor	3269	HRH1	Olopatadine	S
Novel Interactor	3269	HRH1	Ketotifen	S
Novel Interactor	3269	HRH1	Azelastine	S
Novel Interactor	3269	HRH1	Emedastine	S
Novel Interactor	3269	HRH1	Levocabastine	S
Novel Interactor	64175	P3H1	Vitamin C	S
Novel Interactor	6530	SLC6A2	Cocaine	S
Novel Interactor	6530	SLC6A2	Cocaine	S
Novel Interactor	6530	SLC6A2	Guanethidine	S
Novel Interactor	6530	SLC6A2	Ephedrine	S
Novel Interactor	124	ADH1A	Ethanol	V
Novel Interactor	124	ADH1A	Ethanol	V
Novel Interactor	124	ADH1A	Fomepizole	V
Novel Interactor	126	ADH1C	Ethanol	V
Novel Interactor	126	ADH1C	Ethanol	V
Novel Interactor	126	ADH1C	Fomepizole	V
Novel Interactor	2264	FGFR4	Palifermin	V
Novel Interactor	2878	GPX3	Glutathione	V
Novel Interactor	3269	HRH1	Histamine Phosphate	V
Novel Interactor	3269	HRH1	Diphenylpyraline	V
Novel Interactor	3269	HRH1	Diphenylpyraline	V
Novel Interactor	39	ACAT2	S-Hydroxycysteine	Unknown
Novel Interactor	39	ACAT2	Coenzyme A	Unknown
Novel Interactor	124	ADH1A	NADH	Unknown
Novel Interactor	124	ADH1A	4-Iodopyrazole	Unknown
Novel Interactor	124	ADH1A	N-Cyclopentyl-N-Cyclobutylformamide	Unknown
Novel Interactor	126	ADH1C	NADH	Unknown
Novel Interactor	126	ADH1C	2,3,4,5,6-Pentafluorobenzyl Alcohol	Unknown
Novel Interactor	126	ADH1C	N-1-Methylheptylformamide	Unknown
Novel Interactor	126	ADH1C	2-Ethoxyethanol	Unknown
Novel Interactor	126	ADH1C	4-Iodopyrazole	Unknown
Novel Interactor	126	ADH1C	Pyrazole	Unknown
Novel Interactor	126	ADH1C	Para-Bromobenzyl Alcohol	Unknown
Novel Interactor	126	ADH1C	3-Butylthiolane 1-Oxide	Unknown
Novel Interactor	126	ADH1C	5-Beta-D-Ribofuranosylnicotinamide Adenine Dinucleotide	Unknown
Novel Interactor	126	ADH1C	(R)-N-(1-Methyl-Hexyl)-Formamide	Unknown
Novel Interactor	126	ADH1C	Trifluoroethanol	Unknown
Novel Interactor	126	ADH1C	Cyclohexylformamide	Unknown
Novel Interactor	126	ADH1C	Cpad	Unknown
Novel Interactor	126	ADH1C	N-Formylpiperidine	Unknown
Novel Interactor	126	ADH1C	2,3-Difluorobenzyl Alcohol	Unknown
Novel Interactor	126	ADH1C	2,4-Difluorobenzyl Alcohol 2,4-Difluoro-1-(Hydroxymethyl)Benzene	Unknown
Novel Interactor	501	ALDH7A1	NADH	Unknown
Novel Interactor	572	BAD	ABT-263	Unknown
Novel Interactor	823	CAPN1	N-[N-[1-Hydroxycarboxyethyl-Carbonyl]Leucylamino-Butyl]-Guanidine	Unknown
Novel Interactor	823	CAPN1	CBZ-LEU-LEU-TYR-CH2F	Unknown
Novel Interactor	823	CAPN1	(2S)-4-METHYL-2-(3-PHENYLTHIOUREIDO)-N-((3S)-TETRAHYDRO-2-HYDROXY-3-FURANYL)PENTANAMIDE	Unknown
Novel Interactor	834	CASP1	Pralnacasan	Unknown
Novel Interactor	834	CASP1	LAX-101	Unknown
Novel Interactor	834	CASP1	IDN-6556	Unknown
Novel Interactor	834	CASP1	VX-765	Unknown
Novel Interactor	834	CASP1	1-METHYL-3-TRIFLUOROMETHYL-1H-THIENO[2,3-C]PYRAZOLE-5-CARBOXYLIC ACID (2-MERCAPTO-ETHYL)-AMIDE	Unknown
Novel Interactor	834	CASP1	3-[2-(2-BENZYLOXYCARBONYLAMINO-3-METHYL-BUTYRYLAMINO)-PROPIONYLAMINO]-4-OXO-PENTANOIC ACID	Unknown
Novel Interactor	834	CASP1	3-{6-[(8-HYDROXY-QUINOLINE-2-CARBONYL)-AMINO]-2-THIOPHEN-2-YL-HEXANOYLAMINO}-4-OXO-BUTYRI ACID	Unknown
Novel Interactor	945	CD33	Gemtuzumab ozogamicin	Unknown
Novel Interactor	941	CD80	Galiximab	Unknown
Novel Interactor	1066	CES1	Hydroxy-Phenyl-Acetic Acid 8-Methyl-8-Aza-Bicyclo[3.2.1]Oct-3-Yl Ester	Unknown
Novel Interactor	1066	CES1	4-Piperidino-Piperidine	Unknown
Novel Interactor	1066	CES1	O-Sialic Acid	Unknown
Novel Interactor	1066	CES1	N-Methylnaloxonium	Unknown
Novel Interactor	1066	CES1	Thenoyltrifluoroacetone	Unknown
Novel Interactor	1066	CES1	(1R)-1,2,2-TRIMETHYLPROPYL (R)-METHYLPHOSPHINATE	Unknown
Novel Interactor	1066	CES1	(1S,7S,8S,8AR)-1,2,3,7,8,8A-HEXAHYDRO-7-METHYL-8-[2-[(2R,4R)-TETRAHYDRO-4-HY DROXY-6-OXO-2H-PYRAN-2-YL]ETHYL]-1-NAPHTHALENOL	Unknown
Novel Interactor	55584	CHRNA9	ATG003	Unknown
Novel Interactor	55584	CHRNA9	Lobeline	Unknown
Novel Interactor	55584	CHRNA9	RPI-78M	Unknown
Novel Interactor	55584	CHRNA9	Tetraethylammonium	Unknown
Novel Interactor	1513	CTSK	[1-(4-Fluorobenzyl)Cyclobutyl]Methyl (1s)-1-[Oxo(1h-Pyrazol-5-Ylamino)Acetyl]Pentylcarbamate	Unknown
Novel Interactor	1513	CTSK	3-amino-5-phenylpentane	Unknown
Novel Interactor	1513	CTSK	1-[N[(Phenylmethoxy)Carbonyl]-L-Leucyl-4-[[N/N-[(Phenylmethoxy)Carbonyl]-/Nl-Leucyl]Amino]-3-Pyrrolidinone/N	Unknown
Novel Interactor	1513	CTSK	N2-[(benzyloxy)carbonyl]-n1-[(3S)-1-cyanopyrrolidin-3-yl]-l-leucinamide	Unknown
Novel Interactor	1513	CTSK	Benzofuran-2-Carboxylic Acid {(S)-3-Methyl-1-[3-Oxo-1-(Pyridin-2-Ylsulfonyl)Azepan-4-Ylcarbamoyl]Butyl}Amide	Unknown
Novel Interactor	1513	CTSK	1,5-Bis(N-Benzyloxycarbonyl-L-Leucinyl)Carbohydrazide	Unknown
Novel Interactor	1513	CTSK	N2-({[(4-Bromophenyl)Methyl]Oxy}Carbonyl)-N1-[(1s)-1-Formylpentyl]-L-Leucinamide	Unknown
Novel Interactor	1513	CTSK	1-[2-(3-Biphenyl)-4-Methylvaleryl)]Amino-3-(2-Pyridylsulfonyl)Amino-2-Propanone	Unknown
Novel Interactor	1513	CTSK	Tert-Butyl(1s)-1-Cyclohexyl-2-Oxoethylcarbamate	Unknown
Novel Interactor	1513	CTSK	MIV-701	Unknown
Novel Interactor	1513	CTSK	1-{7-cyclohexyl-6-[4-(4-methylpiperazin-1-yl)benzyl]-7H-pyrrolo[2,3-d]pyrimidin-2-yl}methanamine	Unknown
Novel Interactor	1513	CTSK	(1R)-2-METHYL-1-(PHENYLMETHYL)PROPYL[(1S)-1-FORMYLPENTYL]CARBAMATE	Unknown
Novel Interactor	1513	CTSK	1-(PHENYLMETHYL)CYCLOPENTYL[(1S)-1-FORMYLPENTYL]CARBAMATE	Unknown
Novel Interactor	1513	CTSK	6-(CYCLOHEXYLAMINO)-9-[2-(4-METHYLPIPERAZIN-1-YL)-ETHYL]-9H-PURINE-2-CARBONITRILE	Unknown
Novel Interactor	1513	CTSK	9-CYCLOPENTYL-6-[2-(3-IMIDAZOL-1-YL-PROPOXY)-PHENYLAMINO]-9H-PURINE-2-CARBONITRILE	Unknown
Novel Interactor	1513	CTSK	N-(2-AMINOETHYL)-N~2~-{(1S)-1-[4'-(AMINOSULFONYL)BIPHENYL-4-YL]-2,2,2-TRIFLUOROETHYL}-L-LEUCINAMIDE	Unknown
Novel Interactor	1513	CTSK	(1R,2R)-N-(2-AMINOETHYL)-2-{[(4-METHOXYPHENYL)SULFONYL]METHYL}CYCLOHEXANECARBOXAMIDE	Unknown
Novel Interactor	1513	CTSK	TERT-BUTYL 2-CYANO-2-METHYLHYDRAZINECARBOXYLATE	Unknown
Novel Interactor	1800	DPEP1	Cilastatin	Unknown
Novel Interactor	2162	F13A1	1,2-Propanediol	Unknown
Novel Interactor	2162	F13A1	N-Acetyl-Serine	Unknown
Novel Interactor	2247	FGF2	1,4-Dideoxy-O2-Sulfo-Glucuronic Acid	Unknown
Novel Interactor	2247	FGF2	N,O6-Disulfo-Glucosamine	Unknown
Novel Interactor	2247	FGF2	1,4-Dideoxy-5-Dehydro-O2-Sulfo-Glucuronic Acid	Unknown
Novel Interactor	2247	FGF2	ABT-510	Unknown
Novel Interactor	2264	FGFR4	Ponatinib	Unknown
Novel Interactor	51228	GLTP	N-Octane	Unknown
Novel Interactor	51228	GLTP	Hexane	Unknown
Novel Interactor	51228	GLTP	Sphingosine	Unknown
Novel Interactor	51228	GLTP	Decanoic Acid	Unknown
Novel Interactor	51228	GLTP	Oleic Acid	Unknown
Novel Interactor	51228	GLTP	Lactose	Unknown
Novel Interactor	2806	GOT2	4'-Deoxy-4'-Acetylyamino-Pyridoxal-5'-Phosphate	Unknown
Novel Interactor	3269	HRH1	Chlorpromazine	Unknown
Novel Interactor	3269	HRH1	Trimipramine	Unknown
Novel Interactor	3269	HRH1	Benzquinamide	Unknown
Novel Interactor	3269	HRH1	Desloratadine	Unknown
Novel Interactor	3269	HRH1	Escitalopram	Unknown
Novel Interactor	3269	HRH1	Bromodiphenhydramine	Unknown
Novel Interactor	3269	HRH1	Methotrimeprazine	Unknown
Novel Interactor	3269	HRH1	Aceprometazine	Unknown
Novel Interactor	3269	HRH1	Clofedanol	Unknown
Novel Interactor	3269	HRH1	Bepotastine	Unknown
Novel Interactor	3269	HRH1	Tesmilifene	Unknown
Novel Interactor	3269	HRH1	HY10275	Unknown
Novel Interactor	3269	HRH1	OBE101	Unknown
Novel Interactor	3269	HRH1	SO-101	Unknown
Novel Interactor	3269	HRH1	Epicept NP-1	Unknown
Novel Interactor	3269	HRH1	Alcaftadine	Unknown
Novel Interactor	3269	HRH1	Chlorcyclizine	Unknown
Novel Interactor	3269	HRH1	Butriptyline	Unknown
Novel Interactor	3326	HSP90AB1	Geldanamycin	Unknown
Novel Interactor	3326	HSP90AB1	9-Butyl-8-(3,4,5-Trimethoxybenzyl)-9h-Purin-6-Amine	Unknown
Novel Interactor	3326	HSP90AB1	Radicicol	Unknown
Novel Interactor	3326	HSP90AB1	CNF1010	Unknown
Novel Interactor	3326	HSP90AB1	SNX-5422	Unknown
Novel Interactor	3326	HSP90AB1	4-[4-(2,3-DIHYDRO-1,4-BENZODIOXIN-6-YL)-3-METHYL-1H-PYRAZOL-5-YL]-6-ETHYLBENZENE-1,3-DIOL	Unknown
Novel Interactor	3326	HSP90AB1	8-(6-BROMO-BENZO[1,3]DIOXOL-5-YLSULFANYL)-9-(3-ISOPROPYLAMINO-PROPYL)-ADENINE	Unknown
Novel Interactor	3326	HSP90AB1	4-{4-[4-(3-AMINOPROPOXY)PHENYL]-1H-PYRAZOL-5-YL}-6-CHLOROBENZENE-1,3-DIOL	Unknown
Novel Interactor	3326	HSP90AB1	(5E)-14-CHLORO-15,17-DIHYDROXY-4,7,8,9,10,11-HEXAHYDRO-2-BENZOXACYCLOPENTADECINE-1,12(3H,13H)-DIONE	Unknown
Novel Interactor	3326	HSP90AB1	(5Z)-12-CHLORO-13,15-DIHYDROXY-4,7,8,9-TETRAHYDRO-2-BENZOXACYCLOTRIDECINE-1,10(3H,11H)-DIONE	Unknown
Novel Interactor	3326	HSP90AB1	(5E)-12-CHLORO-13,15-DIHYDROXY-4,7,8,9-TETRAHYDRO-2-BENZOXACYCLOTRIDECINE-1,10(3H,11H)-DIONE	Unknown
Novel Interactor	3326	HSP90AB1	(5Z)-13-CHLORO-14,16-DIHYDROXY-3,4,7,8,9,10-HEXAHYDRO-1H-2-BENZOXACYCLOTETRADECINE-1,11(12H)-DIONE	Unknown
Novel Interactor	3326	HSP90AB1	METHYL 3-CHLORO-2-{3-[(2,5-DIHYDROXY-4-METHOXYPHENYL)AMINO]-3-OXOPROPYL}-4,6-DIHYDROXYBENZOATE	Unknown
Novel Interactor	3326	HSP90AB1	2-(3-AMINO-2,5,6-TRIMETHOXYPHENYL)ETHYL 5-CHLORO-2,4-DIHYDROXYBENZOATE	Unknown
Novel Interactor	3459	IFNGR1	Interferon gamma-1b	Unknown
Novel Interactor	3569	IL6	Ginseng	Unknown
Novel Interactor	3569	IL6	YSIL6	Unknown
Novel Interactor	3569	IL6	AV411	Unknown
Novel Interactor	3569	IL6	681323	Unknown
Novel Interactor	3569	IL6	VX-702	Unknown
Novel Interactor	3569	IL6	CRx-139	Unknown
Novel Interactor	3569	IL6	HMPL-004	Unknown
Novel Interactor	3832	KIF11	3-[(5s)-1-Acetyl-3-(2-Chlorophenyl)-4,5-Dihydro-1h-Pyrazol-5-Yl]Phenol	Unknown
Novel Interactor	3832	KIF11	Monastrol	Unknown
Novel Interactor	3832	KIF11	(4R)-4-(3-HYDROXYPHENYL)-N,N,7,8-TETRAMETHYL-3,4-DIHYDROISOQUINOLINE-2(1H)-CARBOXAMIDE	Unknown
Novel Interactor	3832	KIF11	N,N-DIETHYL-2-[(2-THIENYLCARBONYL)AMINO]-4,5,6,7-TETRAHYDRO-1-BENZOTHIOPHENE-3-CARBOXAMIDE	Unknown
Novel Interactor	3832	KIF11	(5R)-N,N-DIETHYL-5-METHYL-2-[(THIOPHEN-2-YLCARBONYL)AMINO]-4,5,6,7-TETRAHYDRO-1-BENZOTHIOPHENE-3-CARBOXAMIDE	Unknown
Novel Interactor	3832	KIF11	(2S)-4-(2,5-difluorophenyl)-N-[(3R,4S)-3-fluoro-1-methylpiperidin-4-yl]-2-(hydroxymethyl)-N-methyl-2-phenyl-2,5-dihydro-1H-pyrrole-1-carboxamide	Unknown
Novel Interactor	3832	KIF11	[(4R)-4-(3-HYDROXYPHENYL)-1,6-DIMETHYL-2-THIOXO-1,2,3,4-TETRAHYDROPYRIMIDIN-5-YL](PHENYL)METHANONE	Unknown
Novel Interactor	3832	KIF11	(2S)-4-(2,5-DIFLUOROPHENYL)-N-METHYL-2-PHENYL-N-PIPERIDIN-4-YL-2,5-DIHYDRO-1H-PYRROLE-1-CARBOXAMIDE	Unknown
Novel Interactor	3832	KIF11	(1S)-1-CYCLOPROPYL-2-[(2S)-4-(2,5-DIFLUOROPHENYL)-2-PHENYL-2,5-DIHYDRO-1H-PYRROL-1-YL]-2-OXOETHANAMINE	Unknown
Novel Interactor	3832	KIF11	(2S)-4-(2,5-DIFLUOROPHENYL)-N,N-DIMETHYL-2-PHENYL-2,5-DIHYDRO-1H-PYRROLE-1-CARBOXAMIDE	Unknown
Novel Interactor	3832	KIF11	(5S)-5-(3-AMINOPROPYL)-3-(2,5-DIFLUOROPHENYL)-N-ETHYL-5-PHENYL-4,5-DIHYDRO-1H-PYRAZOLE-1-CARBOXAMIDE	Unknown
Novel Interactor	3958	LGALS3	2,3,5,6-Tetrafluoro-4-Methoxy-Benzamide	Unknown
Novel Interactor	4157	MC1R	EPT1647	Unknown
Novel Interactor	4157	MC1R	CZEN 002	Unknown
Novel Interactor	4191	MDH2	NADH	Unknown
Novel Interactor	4311	MME	Candoxatril	Unknown
Novel Interactor	4311	MME	Omapatrilat	Unknown
Novel Interactor	4311	MME	N-[3-[(1-Aminoethyl)(Hydroxy)Phosphoryl]-2-(1,1'-Biphenyl-4-Ylmethyl)Propanoyl]Alanine	Unknown
Novel Interactor	4311	MME	Phosphoramidon	Unknown
Novel Interactor	4311	MME	N-(3-Phenyl-2-Sulfanylpropanoyl)Phenylalanylalanine	Unknown
Novel Interactor	4311	MME	[2(R,S)-2-Sulfanylheptanoyl]-Phe-Ala	Unknown
Novel Interactor	4311	MME	SLV 306	Unknown
Novel Interactor	4311	MME	2-[(1S)-1-BENZYL-2-SULFANYLETHYL]-1H-IMIDAZO[4,5-C]PYRIDIN-5-IUM	Unknown
Novel Interactor	4311	MME	Thiorphan	Unknown
Novel Interactor	4325	MMP16	Marimastat	Unknown
Novel Interactor	4325	MMP16	Batimastat	Unknown
Novel Interactor	4507	MTAP	Adenine	Unknown
Novel Interactor	4507	MTAP	(1s)-1-(9-Deazaadenin-9-Yl)-1,4,5-Trideoxy-1,4-Imino-5-Methylthio-D-Ribitol	Unknown
Novel Interactor	4507	MTAP	Formycin	Unknown
Novel Interactor	4507	MTAP	5'-Deoxy-5'-Methylthioadenosine	Unknown
Novel Interactor	4507	MTAP	5'-Deoxy-5'-(Methylthio)-Tubercidin	Unknown
Novel Interactor	4715	NDUFB9	NADH	Unknown
Novel Interactor	4835	NQO2	NADH	Unknown
Novel Interactor	4835	NQO2	Resveratrol	Unknown
Novel Interactor	4835	NQO2	Flavin adenine dinucleotide	Unknown
Novel Interactor	4835	NQO2	10-Propargyl-5,8-Dideazafolic Acid	Unknown
Novel Interactor	4835	NQO2	CB1954	Unknown
Novel Interactor	4835	NQO2	(3S)-3-hydroxy-1-methyl-2,3-dihydro-1H-indole-5,6-dione	Unknown
Novel Interactor	4835	NQO2	N-[2-(2-iodo-5-methoxy-1H-indol-3-yl)ethyl]acetamide	Unknown
Novel Interactor	4835	NQO2	5,8-dimethoxy-1,4-dimethylquinolin-2(1H)-one	Unknown
Novel Interactor	4835	NQO2	6-methoxy-9-methyl[1,3]dioxolo[4,5-h]quinolin-8(9H)-one	Unknown
Novel Interactor	5004	ORM1	Chlorpromazine	Unknown
Novel Interactor	5019	OXCT1	Succinic acid	Unknown
Novel Interactor	5019	OXCT1	Thimerosal	Unknown
Novel Interactor	64175	P3H1	Succinic acid	Unknown
Novel Interactor	64175	P3H1	L-Proline	Unknown
Novel Interactor	8974	P4HA2	Succinic acid	Unknown
Novel Interactor	8974	P4HA2	L-Proline	Unknown
Novel Interactor	25973	PARS2	L-Proline	Unknown
Novel Interactor	5170	PDPK1	Inositol 1,3,4,5-Tetrakisphosphate	Unknown
Novel Interactor	5170	PDPK1	7-Hydroxystaurosporine	Unknown
Novel Interactor	5170	PDPK1	3-[1-(3-Aminopropyl)-1h-Indol-3-Yl]-4-(1-Methyl-1h-Indol-3-Yl)-1h-Pyrrole-2,5-Dione	Unknown
Novel Interactor	5170	PDPK1	Staurosporine	Unknown
Novel Interactor	5170	PDPK1	Rbt205 Inhibitor	Unknown
Novel Interactor	5170	PDPK1	Phosphonoserine	Unknown
Novel Interactor	5170	PDPK1	10,11-dimethoxy-4-methyldibenzo[c,f]-2,7-naphthyridine-3,6-diamine	Unknown
Novel Interactor	5170	PDPK1	5-HYDROXY-3-[(1R)-1-(1H-PYRROL-2-YL)ETHYL]-2H-INDOL-2-ONE	Unknown
Novel Interactor	5170	PDPK1	1-{2-OXO-3-[(1R)-1-(1H-PYRROL-2-YL)ETHYL]-2H-INDOL-5-YL}UREA	Unknown
Novel Interactor	5170	PDPK1	ine	Unknown
Novel Interactor	5170	PDPK1	3-(1H-INDOL-3-YL)-4-(1-{2-[(2S)-1-METHYLPYRROLIDINYL]ETHYL}-1H-INDOL-3-YL)-1H-PYRROLE-2,5-DIONE	Unknown
Novel Interactor	5170	PDPK1	3-[1-(3-AMINOPROPYL)-1H-INDOL-3-YL]-4-(1H-INDOL-3-YL)-1H-PYRROLE-2,5-DIONE	Unknown
Novel Interactor	5296	PIK3R2	SF1126	Unknown
Novel Interactor	5740	PTGIS	(6E)-7-{6-[(1E)-OCT-1-ENYL]-2,3-DIAZABICYCLO[2.2.1]HEPT-2-EN-5-YL}HEPT-6-ENOIC ACID	Unknown
Novel Interactor	10993	SDS	L-Serine	Unknown
Novel Interactor	6510	SLC1A5	L-Asparagine	Unknown
Novel Interactor	6530	SLC6A2	Guanadrel	Unknown
Novel Interactor	6530	SLC6A2	Trimipramine	Unknown
Novel Interactor	6530	SLC6A2	Phenmetrazine	Unknown
Novel Interactor	6530	SLC6A2	Escitalopram	Unknown
Novel Interactor	6530	SLC6A2	Ephedra	Unknown
Novel Interactor	6530	SLC6A2	MMDA	Unknown
Novel Interactor	6530	SLC6A2	3,4-Methylenedioxymethamphetamine	Unknown
Novel Interactor	6530	SLC6A2	Phendimetrazine	Unknown
Novel Interactor	6530	SLC6A2	Bicifadine	Unknown
Novel Interactor	6530	SLC6A2	XEN2174	Unknown
Novel Interactor	6530	SLC6A2	CRx-119	Unknown
Novel Interactor	6530	SLC6A2	Desvenlafaxine	Unknown
Novel Interactor	6530	SLC6A2	Levonordefrin	Unknown
Novel Interactor	6530	SLC6A2	Levomilnacipran	Unknown
Novel Interactor	6697	SPR	Oxaloacetate Ion	Unknown
Novel Interactor	6697	SPR	2'-Monophosphoadenosine 5'-Diphosphoribose	Unknown
Novel Interactor	6697	SPR	Biopterin	Unknown
Novel Interactor	6697	SPR	N-Acetyl Serotonin	Unknown
Novel Interactor	6897	TARS	L-Threonine	Unknown
Novel Interactor	7299	TYR	NADH	Unknown
Novel Interactor	7299	TYR	Mimosine	Unknown
Novel Interactor	7421	VDR	1-alpha, 25-dihydroxyl-20-epi-22-oxa-24, 26 ,27-trihomovitamin D3	Unknown
Novel Interactor	7421	VDR	Seocalcitol	Unknown
Novel Interactor	7421	VDR	Inecalcitol	Unknown
Novel Interactor	7421	VDR	CTA018	Unknown
Novel Interactor	7421	VDR	ED-71	Unknown
Novel Interactor	7421	VDR	(1R,3R)-5-[(2E)-3-{(1S,3R)-2,2,3-trimethyl-3-[6,6,6-trifluoro-5-hydroxy-5-(trifluoromethyl)hex-3-yn-1-yl]cyclopentyl}prop-2-en-1-ylidene]cyclohexane-1,3-diol	Unknown
Novel Interactor	7421	VDR	5-{2-[1-(1-METHYL-PROPYL)-7A-METHYL-OCTAHYDRO-INDEN-4-YLIDENE]-ETHYLIDENE}-2-METHYLENE-CYCLOHEXANE-1,3-DIOL	Unknown
Novel Interactor	7421	VDR	1,3-CYCLOHEXANEDIOL, 4-METHYLENE-5-[(2E)-[(1S,3AS,7AS)-OCTAHYDRO-1-(5-HYDROXY-5-METHYL-1,3-HEXADIYNYL)-7A-METHYL-4H-INDEN-4-YLIDENE]ETHYLIDENE]-, (1R,3S,5Z)	Unknown

## Sheet: Known Interactors
Gene Type	Entrez ID	Symbol	Drug	Category
Known Interactor	2	A2M	Becaplermin	A
Known Interactor	19	ABCA1	Glyburide	A
Known Interactor	154	ADRB2	Epinephrine	A
Known Interactor	367	AR	Oxandrolone	A
Known Interactor	367	AR	Nandrolone phenpropionate	A
Known Interactor	367	AR	Dihydrotestosterone	A
Known Interactor	635	BHMT	Citric Acid	A
Known Interactor	782	CACNB1	Magnesium Sulfate	A
Known Interactor	782	CACNB1	Magnesium Sulfate	A
Known Interactor	801	CALM1	Loperamide	A
Known Interactor	801	CALM1	Loperamide	A
Known Interactor	801	CALM1	Calcium	A
Known Interactor	801	CALM1	Calcium	A
Known Interactor	801	CALM1	Calcium	A
Known Interactor	801	CALM1	Calcium	A
Known Interactor	801	CALM1	Calcium	A
Known Interactor	801	CALM1	Calcium	A
Known Interactor	801	CALM1	Calcium	A
Known Interactor	801	CALM1	Calcium	A
Known Interactor	801	CALM1	Calcium	A
Known Interactor	801	CALM1	Calcium	A
Known Interactor	801	CALM1	Calcium	A
Known Interactor	801	CALM1	Calcium	A
Known Interactor	801	CALM1	Calcium	A
Known Interactor	801	CALM1	Calcium	A
Known Interactor	801	CALM1	Calcium	A
Known Interactor	801	CALM1	Calcium	A
Known Interactor	801	CALM1	Calcium	A
Known Interactor	54205	CYCS	Minocycline	A
Known Interactor	1956	EGFR	Lidocaine	A
Known Interactor	2104	ESRRG	Troglitazone	A
Known Interactor	2104	ESRRG	Cholic Acid	A
Known Interactor	2677	GGCX	L-Glutamic Acid	A
Known Interactor	2744	GLS	L-Glutamic Acid	A
Known Interactor	2746	GLUD1	L-Glutamic Acid	A
Known Interactor	2752	GLUL	L-Glutamine	A
Known Interactor	2752	GLUL	L-Glutamic Acid	A
Known Interactor	2891	GRIA2	L-Glutamic Acid	A
Known Interactor	2902	GRIN1	L-Glutamic Acid	A
Known Interactor	2902	GRIN1	Dehydroepiandrosterone	A
Known Interactor	2903	GRIN2A	L-Glutamic Acid	A
Known Interactor	2903	GRIN2A	Dehydroepiandrosterone	A
Known Interactor	116443	GRIN3A	L-Glutamic Acid	A
Known Interactor	116443	GRIN3A	Dehydroepiandrosterone	A
Known Interactor	4036	LRP2	Insulin Regular	A
Known Interactor	4036	LRP2	Insulin Regular	A
Known Interactor	4036	LRP2	Insulin Regular	A
Known Interactor	4036	LRP2	Insulin Regular	A
Known Interactor	4036	LRP2	Insulin Regular	A
Known Interactor	4036	LRP2	Insulin Regular	A
Known Interactor	4036	LRP2	Insulin Regular	A
Known Interactor	4036	LRP2	Insulin Regular	A
Known Interactor	4036	LRP2	Insulin Regular	A
Known Interactor	4792	NFKBIA	Acetylsalicylic acid	A
Known Interactor	2908	NR3C1	Beclomethasone	A
Known Interactor	2908	NR3C1	Betamethasone	A
Known Interactor	2908	NR3C1	Triamcinolone	A
Known Interactor	2908	NR3C1	Prednisone	A
Known Interactor	2908	NR3C1	Hydrocortisone	A
Known Interactor	2908	NR3C1	Hydrocortisone	A
Known Interactor	2908	NR3C1	Prednisolone	A
Known Interactor	2908	NR3C1	Budesonide	A
Known Interactor	2908	NR3C1	Dexamethasone	A
Known Interactor	5053	PAH	Tetrahydrobiopterin	A
Known Interactor	5053	PAH	Epinephrine	A
Known Interactor	5465	PPARA	Dehydroepiandrosterone	A
Known Interactor	5578	PRKCA	Vitamin E	A
Known Interactor	5621	PRNP	Tetracycline	A
Known Interactor	5621	PRNP	Tetracycline	A
Known Interactor	10268	RAMP3	Pramlintide	A
Known Interactor	5925	RB1	Insulin Regular	A
Known Interactor	5925	RB1	Insulin Regular	A
Known Interactor	5925	RB1	Insulin Regular	A
Known Interactor	5925	RB1	Insulin Regular	A
Known Interactor	5925	RB1	Insulin Regular	A
Known Interactor	5925	RB1	Insulin Regular	A
Known Interactor	5925	RB1	Insulin Regular	A
Known Interactor	5925	RB1	Insulin Regular	A
Known Interactor	5925	RB1	Insulin Regular	A
Known Interactor	6531	SLC6A3	Phentermine	A
Known Interactor	6531	SLC6A3	Mazindol	A
Known Interactor	6531	SLC6A3	Diethylpropion	A
Known Interactor	6531	SLC6A3	Sibutramine	A
Known Interactor	6898	TAT	Pyridoxal Phosphate	A
Known Interactor	6898	TAT	Pyridoxal Phosphate	A
Known Interactor	6898	TAT	L-Glutamic Acid	A
Known Interactor	7157	TP53	Acetylsalicylic acid	A
Known Interactor	100	ADA	Dipyridamole	B
Known Interactor	134	ADORA1	Defibrotide	B
Known Interactor	135	ADORA2A	Defibrotide	B
Known Interactor	154	ADRB2	Epinephrine	B
Known Interactor	782	CACNB1	Magnesium Sulfate	B
Known Interactor	801	CALM1	Calcium	B
Known Interactor	801	CALM1	Calcium	B
Known Interactor	2149	F2R	Streptokinase	B
Known Interactor	2149	F2R	Streptokinase	B
Known Interactor	2677	GGCX	Drotrecogin alfa	B
Known Interactor	2677	GGCX	Coagulation Factor IX	B
Known Interactor	2677	GGCX	Menadione	B
Known Interactor	2677	GGCX	Phylloquinone	B
Known Interactor	2903	GRIN2A	Glycine	B
Known Interactor	2903	GRIN2A	Glycine	B
Known Interactor	3856	KRT8	Tenecteplase	B
Known Interactor	4035	LRP1	Antihemophilic Factor	B
Known Interactor	4035	LRP1	Tenecteplase	B
Known Interactor	4035	LRP1	Coagulation Factor IX	B
Known Interactor	4036	LRP2	Urokinase	B
Known Interactor	4548	MTR	Cyanocobalamin	B
Known Interactor	4548	MTR	Cyanocobalamin	B
Known Interactor	4548	MTR	Hydroxocobalamin	B
Known Interactor	4792	NFKBIA	Acetylsalicylic acid	B
Known Interactor	1728	NQO1	Menadione	B
Known Interactor	1728	NQO1	Dicoumarol	B
Known Interactor	5053	PAH	Epinephrine	B
Known Interactor	7157	TP53	Acetylsalicylic acid	B
Known Interactor	19	ABCA1	Probucol	C
Known Interactor	134	ADORA1	Adenosine	C
Known Interactor	134	ADORA1	Pentoxifylline	C
Known Interactor	134	ADORA1	Theobromine	C
Known Interactor	135	ADORA2A	Adenosine	C
Known Interactor	135	ADORA2A	Pentoxifylline	C
Known Interactor	135	ADORA2A	Theobromine	C
Known Interactor	135	ADORA2A	Regadenoson	C
Known Interactor	154	ADRB2	Betaxolol	C
Known Interactor	154	ADRB2	Bethanidine	C
Known Interactor	154	ADRB2	Metoprolol	C
Known Interactor	154	ADRB2	Metoprolol	C
Known Interactor	154	ADRB2	Atenolol	C
Known Interactor	154	ADRB2	Atenolol	C
Known Interactor	154	ADRB2	Norepinephrine	C
Known Interactor	154	ADRB2	Timolol	C
Known Interactor	154	ADRB2	Sotalol	C
Known Interactor	154	ADRB2	Sotalol	C
Known Interactor	154	ADRB2	Carteolol	C
Known Interactor	154	ADRB2	Propranolol	C
Known Interactor	154	ADRB2	Labetalol	C
Known Interactor	154	ADRB2	Bisoprolol	C
Known Interactor	154	ADRB2	Epinephrine	C
Known Interactor	154	ADRB2	Dobutamine	C
Known Interactor	154	ADRB2	Alprenolol	C
Known Interactor	154	ADRB2	Phenoxybenzamine	C
Known Interactor	154	ADRB2	Pindolol	C
Known Interactor	154	ADRB2	Pindolol	C
Known Interactor	154	ADRB2	Pindolol	C
Known Interactor	154	ADRB2	Isoprenaline	C
Known Interactor	154	ADRB2	Arbutamine	C
Known Interactor	154	ADRB2	Carvedilol	C
Known Interactor	154	ADRB2	Acebutolol	C
Known Interactor	154	ADRB2	Nadolol	C
Known Interactor	154	ADRB2	Bevantolol	C
Known Interactor	154	ADRB2	Penbutolol	C
Known Interactor	154	ADRB2	Mephentermine	C
Known Interactor	154	ADRB2	Oxprenolol	C
Known Interactor	154	ADRB2	Nebivolol	C
Known Interactor	154	ADRB2	Bupranolol	C
Known Interactor	367	AR	Spironolactone	C
Known Interactor	760	CA2	Methyclothiazide	C
Known Interactor	760	CA2	Bendroflumethiazide	C
Known Interactor	760	CA2	Cyclothiazide	C
Known Interactor	760	CA2	Cyclothiazide	C
Known Interactor	760	CA2	Hydroflumethiazide	C
Known Interactor	760	CA2	Chlorothiazide	C
Known Interactor	760	CA2	Chlorothiazide	C
Known Interactor	760	CA2	Trichlormethiazide	C
Known Interactor	760	CA2	Diazoxide	C
Known Interactor	760	CA2	Quinethazone	C
Known Interactor	762	CA4	Methyclothiazide	C
Known Interactor	762	CA4	Bendroflumethiazide	C
Known Interactor	762	CA4	Cyclothiazide	C
Known Interactor	762	CA4	Cyclothiazide	C
Known Interactor	762	CA4	Hydroflumethiazide	C
Known Interactor	762	CA4	Chlorothiazide	C
Known Interactor	762	CA4	Chlorothiazide	C
Known Interactor	762	CA4	Trichlormethiazide	C
Known Interactor	782	CACNB1	Ibutilide	C
Known Interactor	782	CACNB1	Nimodipine	C
Known Interactor	782	CACNB1	Spironolactone	C
Known Interactor	782	CACNB1	Verapamil	C
Known Interactor	782	CACNB1	Mibefradil	C
Known Interactor	782	CACNB1	Dronedarone	C
Known Interactor	801	CALM1	Cinchocaine	C
Known Interactor	801	CALM1	Nicardipine	C
Known Interactor	801	CALM1	Phenoxybenzamine	C
Known Interactor	801	CALM1	Felodipine	C
Known Interactor	801	CALM1	Nifedipine	C
Known Interactor	801	CALM1	Bepridil	C
Known Interactor	801	CALM1	Calcium	C
Known Interactor	801	CALM1	Aprindine	C
Known Interactor	801	CALM1	Prenylamine	C
Known Interactor	1956	EGFR	Lidocaine	C
Known Interactor	1956	EGFR	Lidocaine	C
Known Interactor	116443	GRIN3A	Procaine	C
Known Interactor	116443	GRIN3A	Procaine	C
Known Interactor	3156	HMGCR	Pravastatin	C
Known Interactor	3156	HMGCR	Lovastatin	C
Known Interactor	3156	HMGCR	Cerivastatin	C
Known Interactor	3156	HMGCR	Simvastatin	C
Known Interactor	3156	HMGCR	Atorvastatin	C
Known Interactor	3156	HMGCR	Fluvastatin	C
Known Interactor	3156	HMGCR	Rosuvastatin	C
Known Interactor	3156	HMGCR	Pitavastatin	C
Known Interactor	3725	JUN	Irbesartan	C
Known Interactor	2908	NR3C1	Fluorometholone	C
Known Interactor	2908	NR3C1	Spironolactone	C
Known Interactor	2908	NR3C1	Betamethasone	C
Known Interactor	2908	NR3C1	Fluocinolone Acetonide	C
Known Interactor	2908	NR3C1	Triamcinolone	C
Known Interactor	2908	NR3C1	Hydrocortisone	C
Known Interactor	2908	NR3C1	Prednisolone	C
Known Interactor	2908	NR3C1	Fluocinonide	C
Known Interactor	2908	NR3C1	Dexamethasone	C
Known Interactor	5053	PAH	Norepinephrine	C
Known Interactor	5053	PAH	Epinephrine	C
Known Interactor	5241	PGR	Spironolactone	C
Known Interactor	5465	PPARA	Indomethacin	C
Known Interactor	5465	PPARA	Clofibrate	C
Known Interactor	5465	PPARA	Clofibrate	C
Known Interactor	5465	PPARA	Fenofibrate	C
Known Interactor	5465	PPARA	Gemfibrozil	C
Known Interactor	5465	PPARA	Bezafibrate	C
Known Interactor	6337	SCNN1A	Triamterene	C
Known Interactor	6337	SCNN1A	Amiloride	C
Known Interactor	6340	SCNN1G	Triamterene	C
Known Interactor	6340	SCNN1G	Amiloride	C
Known Interactor	6531	SLC6A3	Procaine	C
Known Interactor	6531	SLC6A3	Procaine	C
Known Interactor	6531	SLC6A3	Dopamine	C
Known Interactor	7068	THRB	Dextrothyroxine	C
Known Interactor	2	A2M	Becaplermin	D
Known Interactor	2	A2M	Bacitracin	D
Known Interactor	154	ADRB2	Isoprenaline	D
Known Interactor	367	AR	Ketoconazole	D
Known Interactor	782	CACNB1	Magnesium Sulfate	D
Known Interactor	801	CALM1	Cinchocaine	D
Known Interactor	801	CALM1	Promethazine	D
Known Interactor	801	CALM1	Calcium	D
Known Interactor	801	CALM1	Calcium	D
Known Interactor	1277	COL1A1	Collagenase	D
Known Interactor	1280	COL2A1	Collagenase	D
Known Interactor	1786	DNMT1	Flucytosine	D
Known Interactor	1956	EGFR	Lidocaine	D
Known Interactor	2891	GRIA2	Primidone	D
Known Interactor	116443	GRIN3A	Procaine	D
Known Interactor	116443	GRIN3A	Ethanol	D
Known Interactor	116443	GRIN3A	Ethanol	D
Known Interactor	3613	IMPA2	Lithium	D
Known Interactor	4036	LRP2	Gentamicin	D
Known Interactor	2908	NR3C1	Diflorasone	D
Known Interactor	2908	NR3C1	Alclometasone	D
Known Interactor	2908	NR3C1	Amcinonide	D
Known Interactor	2908	NR3C1	Fluorometholone	D
Known Interactor	2908	NR3C1	Fluorometholone	D
Known Interactor	2908	NR3C1	Fluorometholone	D
Known Interactor	2908	NR3C1	Beclomethasone	D
Known Interactor	2908	NR3C1	Betamethasone	D
Known Interactor	2908	NR3C1	Betamethasone	D
Known Interactor	2908	NR3C1	Desoximetasone	D
Known Interactor	2908	NR3C1	Desoximetasone	D
Known Interactor	2908	NR3C1	Fluticasone Propionate	D
Known Interactor	2908	NR3C1	Fluocinolone Acetonide	D
Known Interactor	2908	NR3C1	Halobetasol Propionate	D
Known Interactor	2908	NR3C1	Triamcinolone	D
Known Interactor	2908	NR3C1	Triamcinolone	D
Known Interactor	2908	NR3C1	Hydrocortisone	D
Known Interactor	2908	NR3C1	Hydrocortisone	D
Known Interactor	2908	NR3C1	Hydrocortisone	D
Known Interactor	2908	NR3C1	Hydrocortisone	D
Known Interactor	2908	NR3C1	Hydrocortisone	D
Known Interactor	2908	NR3C1	Mometasone	D
Known Interactor	2908	NR3C1	Mometasone	D
Known Interactor	2908	NR3C1	Clocortolone	D
Known Interactor	2908	NR3C1	Prednisolone	D
Known Interactor	2908	NR3C1	Prednisolone	D
Known Interactor	2908	NR3C1	Prednisolone	D
Known Interactor	2908	NR3C1	Prednisolone	D
Known Interactor	2908	NR3C1	Prednisolone	D
Known Interactor	2908	NR3C1	Clobetasol propionate	D
Known Interactor	2908	NR3C1	Fluocinonide	D
Known Interactor	2908	NR3C1	Prednicarbate	D
Known Interactor	2908	NR3C1	Budesonide	D
Known Interactor	2908	NR3C1	Dexamethasone	D
Known Interactor	2908	NR3C1	Dexamethasone	D
Known Interactor	2908	NR3C1	Dexamethasone	D
Known Interactor	2908	NR3C1	Desonide	D
Known Interactor	2908	NR3C1	Difluprednate	D
Known Interactor	5241	PGR	Fluticasone Propionate	D
Known Interactor	5578	PRKCA	Ingenol Mebutate	D
Known Interactor	5580	PRKCD	Ingenol Mebutate	D
Known Interactor	5621	PRNP	Tetracycline	D
Known Interactor	5621	PRNP	Tetracycline	D
Known Interactor	6531	SLC6A3	Procaine	D
Known Interactor	203068	TUBB	Podofilox	D
Known Interactor	154	ADRB2	Cabergoline	G
Known Interactor	154	ADRB2	Ritodrine	G
Known Interactor	154	ADRB2	Fenoterol	G
Known Interactor	367	AR	Levonorgestrel	G
Known Interactor	367	AR	Levonorgestrel	G
Known Interactor	367	AR	Testosterone	G
Known Interactor	367	AR	Testosterone	G
Known Interactor	367	AR	Testosterone	G
Known Interactor	367	AR	Ketoconazole	G
Known Interactor	367	AR	Fluoxymesterone	G
Known Interactor	367	AR	Danazol	G
Known Interactor	367	AR	Dihydrotestosterone	G
Known Interactor	367	AR	Cyproterone acetate	G
Known Interactor	2104	ESRRG	Diethylstilbestrol	G
Known Interactor	2104	ESRRG	Diethylstilbestrol	G
Known Interactor	2908	NR3C1	Megestrol acetate	G
Known Interactor	2908	NR3C1	Megestrol acetate	G
Known Interactor	2908	NR3C1	Megestrol acetate	G
Known Interactor	2908	NR3C1	Mifepristone	G
Known Interactor	2908	NR3C1	Fluoxymesterone	G
Known Interactor	5241	PGR	Etonogestrel	G
Known Interactor	5241	PGR	Desogestrel	G
Known Interactor	5241	PGR	Megestrol acetate	G
Known Interactor	5241	PGR	Megestrol acetate	G
Known Interactor	5241	PGR	Megestrol acetate	G
Known Interactor	5241	PGR	Levonorgestrel	G
Known Interactor	5241	PGR	Levonorgestrel	G
Known Interactor	5241	PGR	Dydrogesterone	G
Known Interactor	5241	PGR	Progesterone	G
Known Interactor	5241	PGR	Progesterone	G
Known Interactor	5241	PGR	Progesterone	G
Known Interactor	5241	PGR	Progesterone	G
Known Interactor	5241	PGR	Norethindrone	G
Known Interactor	5241	PGR	Mifepristone	G
Known Interactor	5241	PGR	Norgestimate	G
Known Interactor	5241	PGR	Danazol	G
Known Interactor	5241	PGR	Allylestrenol	G
Known Interactor	5241	PGR	Norelgestromin	G
Known Interactor	367	AR	Fludrocortisone	H
Known Interactor	2908	NR3C1	Betamethasone	H
Known Interactor	2908	NR3C1	Triamcinolone	H
Known Interactor	2908	NR3C1	Prednisone	H
Known Interactor	2908	NR3C1	Prednisone	H
Known Interactor	2908	NR3C1	Fludrocortisone	H
Known Interactor	2908	NR3C1	Hydrocortisone	H
Known Interactor	2908	NR3C1	Prednisolone	H
Known Interactor	2908	NR3C1	Prednisolone	H
Known Interactor	2908	NR3C1	Rimexolone	H
Known Interactor	2908	NR3C1	Dexamethasone	H
Known Interactor	2908	NR3C1	Paramethasone	H
Known Interactor	5745	PTH1R	Preotact	H
Known Interactor	5745	PTH1R	Teriparatide	H
Known Interactor	6755	SSTR5	Octreotide	H
Known Interactor	6755	SSTR5	Vapreotide	H
Known Interactor	6755	SSTR5	Pasireotide	H
Known Interactor	7068	THRB	Liothyronine	H
Known Interactor	7068	THRB	Levothyroxine	H
Known Interactor	2	A2M	Bacitracin	J
Known Interactor	367	AR	Ketoconazole	J
Known Interactor	801	CALM1	Calcium	J
Known Interactor	54205	CYCS	Minocycline	J
Known Interactor	1786	DNMT1	Flucytosine	J
Known Interactor	116443	GRIN3A	Procaine	J
Known Interactor	4036	LRP2	Gentamicin	J
Known Interactor	5621	PRNP	Tetracycline	J
Known Interactor	5621	PRNP	Tetracycline	J
Known Interactor	5621	PRNP	Tetracycline	J
Known Interactor	6531	SLC6A3	Procaine	J
Known Interactor	7015	TERT	Zidovudine	J
Known Interactor	100	ADA	Pentostatin	L
Known Interactor	207	AKT1	Arsenic trioxide	L
Known Interactor	367	AR	Flutamide	L
Known Interactor	367	AR	Nilutamide	L
Known Interactor	367	AR	Bicalutamide	L
Known Interactor	819	CAMLG	Cyclosporine	L
Known Interactor	1017	CDK2	Bosutinib	L
Known Interactor	1956	EGFR	Cetuximab	L
Known Interactor	1956	EGFR	Trastuzumab	L
Known Interactor	1956	EGFR	Gefitinib	L
Known Interactor	1956	EGFR	Erlotinib	L
Known Interactor	1956	EGFR	Lapatinib	L
Known Interactor	1956	EGFR	Panitumumab	L
Known Interactor	1956	EGFR	Vandetanib	L
Known Interactor	1956	EGFR	Afatinib	L
Known Interactor	2104	ESRRG	Diethylstilbestrol	L
Known Interactor	3055	HCK	Bosutinib	L
Known Interactor	3717	JAK2	Ruxolitinib	L
Known Interactor	3717	JAK2	Tofacitinib	L
Known Interactor	3725	JUN	Vinblastine	L
Known Interactor	3725	JUN	Arsenic trioxide	L
Known Interactor	2908	NR3C1	Megestrol acetate	L
Known Interactor	4914	NTRK1	Imatinib	L
Known Interactor	4914	NTRK1	Regorafenib	L
Known Interactor	5241	PGR	Megestrol acetate	L
Known Interactor	5241	PGR	Progesterone	L
Known Interactor	5578	PRKCA	Tamoxifen	L
Known Interactor	5580	PRKCD	Tamoxifen	L
Known Interactor	2185	PTK2B	Leflunomide	L
Known Interactor	203068	TUBB	Vinorelbine	L
Known Interactor	203068	TUBB	Vincristine	L
Known Interactor	203068	TUBB	Vinblastine	L
Known Interactor	7525	YES1	Dasatinib	L
Known Interactor	367	AR	Flufenamic Acid	M
Known Interactor	2902	GRIN1	Orphenadrine	M
Known Interactor	116443	GRIN3A	Orphenadrine	M
Known Interactor	5465	PPARA	Indomethacin	M
Known Interactor	203068	TUBB	Colchicine	M
Known Interactor	134	ADORA1	Caffeine	N
Known Interactor	134	ADORA1	Caffeine	N
Known Interactor	134	ADORA1	Gabapentin	N
Known Interactor	135	ADORA2A	Caffeine	N
Known Interactor	135	ADORA2A	Caffeine	N
Known Interactor	154	ADRB2	Amphetamine	N
Known Interactor	154	ADRB2	Cabergoline	N
Known Interactor	154	ADRB2	Amitriptyline	N
Known Interactor	154	ADRB2	Olanzapine	N
Known Interactor	154	ADRB2	Mirtazapine	N
Known Interactor	154	ADRB2	Nortriptyline	N
Known Interactor	154	ADRB2	Desipramine	N
Known Interactor	154	ADRB2	Asenapine	N
Known Interactor	760	CA2	Topiramate	N
Known Interactor	760	CA2	Zonisamide	N
Known Interactor	762	CA4	Topiramate	N
Known Interactor	762	CA4	Zonisamide	N
Known Interactor	801	CALM1	Cinchocaine	N
Known Interactor	801	CALM1	Fluphenazine	N
Known Interactor	801	CALM1	Isoflurane	N
Known Interactor	801	CALM1	Trifluoperazine	N
Known Interactor	801	CALM1	Perphenazine	N
Known Interactor	801	CALM1	Melatonin	N
Known Interactor	801	CALM1	Pimozide	N
Known Interactor	801	CALM1	Calcium	N
Known Interactor	801	CALM1	Calcium	N
Known Interactor	801	CALM1	Flunarizine	N
Known Interactor	50632	CALY	Clozapine	N
Known Interactor	50632	CALY	Trifluoperazine	N
Known Interactor	1576	CYP3A4	Paliperidone	N
Known Interactor	1956	EGFR	Lidocaine	N
Known Interactor	2891	GRIA2	Talbutal	N
Known Interactor	2891	GRIA2	Pentobarbital	N
Known Interactor	2891	GRIA2	Secobarbital	N
Known Interactor	2891	GRIA2	Metharbital	N
Known Interactor	2891	GRIA2	Thiopental	N
Known Interactor	2891	GRIA2	Thiopental	N
Known Interactor	2891	GRIA2	Primidone	N
Known Interactor	2891	GRIA2	Methylphenobarbital	N
Known Interactor	2891	GRIA2	Phenobarbital	N
Known Interactor	2891	GRIA2	Amobarbital	N
Known Interactor	2891	GRIA2	Aprobarbital	N
Known Interactor	2891	GRIA2	Heptabarbital	N
Known Interactor	2891	GRIA2	Hexobarbital	N
Known Interactor	2891	GRIA2	Hexobarbital	N
Known Interactor	2891	GRIA2	Aniracetam	N
Known Interactor	2902	GRIN1	Atomoxetine	N
Known Interactor	2902	GRIN1	Pentobarbital	N
Known Interactor	2902	GRIN1	Secobarbital	N
Known Interactor	2902	GRIN1	Pethidine	N
Known Interactor	2902	GRIN1	Acamprosate	N
Known Interactor	2902	GRIN1	Gabapentin	N
Known Interactor	2902	GRIN1	Memantine	N
Known Interactor	2902	GRIN1	Orphenadrine	N
Known Interactor	2902	GRIN1	Phenobarbital	N
Known Interactor	2902	GRIN1	Milnacipran	N
Known Interactor	2902	GRIN1	Ketobemidone	N
Known Interactor	2903	GRIN2A	Atomoxetine	N
Known Interactor	2903	GRIN2A	Pentobarbital	N
Known Interactor	2903	GRIN2A	Secobarbital	N
Known Interactor	2903	GRIN2A	Pethidine	N
Known Interactor	2903	GRIN2A	Acamprosate	N
Known Interactor	2903	GRIN2A	Felbamate	N
Known Interactor	2903	GRIN2A	Gabapentin	N
Known Interactor	2903	GRIN2A	Memantine	N
Known Interactor	2903	GRIN2A	Halothane	N
Known Interactor	2903	GRIN2A	Phenobarbital	N
Known Interactor	2903	GRIN2A	Milnacipran	N
Known Interactor	2903	GRIN2A	Ketobemidone	N
Known Interactor	116443	GRIN3A	Tramadol	N
Known Interactor	116443	GRIN3A	Atomoxetine	N
Known Interactor	116443	GRIN3A	Pentobarbital	N
Known Interactor	116443	GRIN3A	Methadone	N
Known Interactor	116443	GRIN3A	Methadone	N
Known Interactor	116443	GRIN3A	Ethopropazine	N
Known Interactor	116443	GRIN3A	Secobarbital	N
Known Interactor	116443	GRIN3A	Acamprosate	N
Known Interactor	116443	GRIN3A	Procaine	N
Known Interactor	116443	GRIN3A	Procaine	N
Known Interactor	116443	GRIN3A	Amantadine	N
Known Interactor	116443	GRIN3A	Felbamate	N
Known Interactor	116443	GRIN3A	Gabapentin	N
Known Interactor	116443	GRIN3A	Memantine	N
Known Interactor	116443	GRIN3A	Halothane	N
Known Interactor	116443	GRIN3A	Orphenadrine	N
Known Interactor	116443	GRIN3A	Phenobarbital	N
Known Interactor	116443	GRIN3A	Ketamine	N
Known Interactor	116443	GRIN3A	Ketamine	N
Known Interactor	116443	GRIN3A	Milnacipran	N
Known Interactor	116443	GRIN3A	Ketobemidone	N
Known Interactor	9734	HDAC9	Valproic Acid	N
Known Interactor	11255	HRH3	Mirtazapine	N
Known Interactor	11255	HRH3	Betahistine	N
Known Interactor	3613	IMPA2	Lithium	N
Known Interactor	3763	KCNJ6	Halothane	N
Known Interactor	4792	NFKBIA	Acetylsalicylic acid	N
Known Interactor	4914	NTRK1	Amitriptyline	N
Known Interactor	6531	SLC6A3	Amphetamine	N
Known Interactor	6531	SLC6A3	Benzatropine	N
Known Interactor	6531	SLC6A3	Venlafaxine	N
Known Interactor	6531	SLC6A3	Venlafaxine	N
Known Interactor	6531	SLC6A3	Atomoxetine	N
Known Interactor	6531	SLC6A3	Mirtazapine	N
Known Interactor	6531	SLC6A3	Loxapine	N
Known Interactor	6531	SLC6A3	Methylphenidate	N
Known Interactor	6531	SLC6A3	Pethidine	N
Known Interactor	6531	SLC6A3	Imipramine	N
Known Interactor	6531	SLC6A3	Imipramine	N
Known Interactor	6531	SLC6A3	Imipramine	N
Known Interactor	6531	SLC6A3	Duloxetine	N
Known Interactor	6531	SLC6A3	Amoxapine	N
Known Interactor	6531	SLC6A3	Procaine	N
Known Interactor	6531	SLC6A3	Procaine	N
Known Interactor	6531	SLC6A3	Modafinil	N
Known Interactor	6531	SLC6A3	Cocaine	N
Known Interactor	6531	SLC6A3	Sertraline	N
Known Interactor	6531	SLC6A3	Nefazodone	N
Known Interactor	6531	SLC6A3	Bupropion	N
Known Interactor	6531	SLC6A3	Dextroamphetamine	N
Known Interactor	6531	SLC6A3	Methamphetamine	N
Known Interactor	6531	SLC6A3	Nomifensine	N
Known Interactor	6531	SLC6A3	Mianserin	N
Known Interactor	6531	SLC6A3	Dexmethylphenidate	N
Known Interactor	7157	TP53	Acetylsalicylic acid	N
Known Interactor	135	ADORA2A	Mefloquine	P
Known Interactor	2	A2M	Bacitracin	R
Known Interactor	134	ADORA1	Theophylline	R
Known Interactor	134	ADORA1	Theophylline	R
Known Interactor	134	ADORA1	Dyphylline	R
Known Interactor	134	ADORA1	Theobromine	R
Known Interactor	135	ADORA2A	Theophylline	R
Known Interactor	135	ADORA2A	Theophylline	R
Known Interactor	135	ADORA2A	Dyphylline	R
Known Interactor	135	ADORA2A	Theobromine	R
Known Interactor	154	ADRB2	Isoetarine	R
Known Interactor	154	ADRB2	Isoetarine	R
Known Interactor	154	ADRB2	Phenylpropanolamine	R
Known Interactor	154	ADRB2	Epinephrine	R
Known Interactor	154	ADRB2	Epinephrine	R
Known Interactor	154	ADRB2	Orciprenaline	R
Known Interactor	154	ADRB2	Orciprenaline	R
Known Interactor	154	ADRB2	Pseudoephedrine	R
Known Interactor	154	ADRB2	Terbutaline	R
Known Interactor	154	ADRB2	Terbutaline	R
Known Interactor	154	ADRB2	Bitolterol	R
Known Interactor	154	ADRB2	Salmeterol	R
Known Interactor	154	ADRB2	Formoterol	R
Known Interactor	154	ADRB2	Salbutamol	R
Known Interactor	154	ADRB2	Salbutamol	R
Known Interactor	154	ADRB2	Fenoterol	R
Known Interactor	154	ADRB2	Fenoterol	R
Known Interactor	154	ADRB2	Pirbuterol	R
Known Interactor	154	ADRB2	Pirbuterol	R
Known Interactor	154	ADRB2	Procaterol	R
Known Interactor	154	ADRB2	Procaterol	R
Known Interactor	154	ADRB2	Clenbuterol	R
Known Interactor	154	ADRB2	Clenbuterol	R
Known Interactor	154	ADRB2	Bambuterol	R
Known Interactor	154	ADRB2	Indacaterol	R
Known Interactor	801	CALM1	Promethazine	R
Known Interactor	801	CALM1	Promethazine	R
Known Interactor	801	CALM1	Calcium	R
Known Interactor	1956	EGFR	Lidocaine	R
Known Interactor	2891	GRIA2	Primidone	R
Known Interactor	2891	GRIA2	Primidone	R
Known Interactor	116443	GRIN3A	Methadone	R
Known Interactor	116443	GRIN3A	Dextromethorphan	R
Known Interactor	3725	JUN	Pseudoephedrine	R
Known Interactor	2908	NR3C1	Flunisolide	R
Known Interactor	2908	NR3C1	Flunisolide	R
Known Interactor	2908	NR3C1	Beclomethasone	R
Known Interactor	2908	NR3C1	Beclomethasone	R
Known Interactor	2908	NR3C1	Betamethasone	R
Known Interactor	2908	NR3C1	Betamethasone	R
Known Interactor	2908	NR3C1	Fluticasone Propionate	R
Known Interactor	2908	NR3C1	Fluticasone Propionate	R
Known Interactor	2908	NR3C1	Triamcinolone	R
Known Interactor	2908	NR3C1	Triamcinolone	R
Known Interactor	2908	NR3C1	Mometasone	R
Known Interactor	2908	NR3C1	Mometasone	R
Known Interactor	2908	NR3C1	Prednisolone	R
Known Interactor	2908	NR3C1	Budesonide	R
Known Interactor	2908	NR3C1	Budesonide	R
Known Interactor	2908	NR3C1	Dexamethasone	R
Known Interactor	2908	NR3C1	Ciclesonide	R
Known Interactor	2908	NR3C1	Fluticasone furoate	R
Known Interactor	5053	PAH	Epinephrine	R
Known Interactor	5053	PAH	Epinephrine	R
Known Interactor	5241	PGR	Fluticasone Propionate	R
Known Interactor	5241	PGR	Fluticasone Propionate	R
Known Interactor	6531	SLC6A3	Pseudoephedrine	R
Known Interactor	6531	SLC6A3	Cocaine	R
Known Interactor	6531	SLC6A3	Chlorphenamine	R
Known Interactor	6531	SLC6A3	Chlorphenamine	R
Known Interactor	6531	SLC6A3	Diphenylpyraline	R
Known Interactor	154	ADRB2	Betaxolol	S
Known Interactor	154	ADRB2	Timolol	S
Known Interactor	154	ADRB2	Dipivefrin	S
Known Interactor	154	ADRB2	Carteolol	S
Known Interactor	154	ADRB2	Epinephrine	S
Known Interactor	154	ADRB2	Levobunolol	S
Known Interactor	154	ADRB2	Metipranolol	S
Known Interactor	367	AR	Nandrolone phenpropionate	S
Known Interactor	760	CA2	Methazolamide	S
Known Interactor	760	CA2	Acetazolamide	S
Known Interactor	760	CA2	Dorzolamide	S
Known Interactor	760	CA2	Diclofenamide	S
Known Interactor	760	CA2	Brinzolamide	S
Known Interactor	762	CA4	Methazolamide	S
Known Interactor	762	CA4	Acetazolamide	S
Known Interactor	762	CA4	Dorzolamide	S
Known Interactor	762	CA4	Diclofenamide	S
Known Interactor	762	CA4	Brinzolamide	S
Known Interactor	801	CALM1	Cinchocaine	S
Known Interactor	801	CALM1	Cinchocaine	S
Known Interactor	819	CAMLG	Cyclosporine	S
Known Interactor	1956	EGFR	Lidocaine	S
Known Interactor	1956	EGFR	Lidocaine	S
Known Interactor	2891	GRIA2	Primidone	S
Known Interactor	2891	GRIA2	Primidone	S
Known Interactor	116443	GRIN3A	Procaine	S
Known Interactor	116443	GRIN3A	Procaine	S
Known Interactor	4036	LRP2	Gentamicin	S
Known Interactor	4036	LRP2	Gentamicin	S
Known Interactor	4036	LRP2	Gentamicin	S
Known Interactor	2908	NR3C1	Alclometasone	S
Known Interactor	2908	NR3C1	Medrysone	S
Known Interactor	2908	NR3C1	Fluorometholone	S
Known Interactor	2908	NR3C1	Fluorometholone	S
Known Interactor	2908	NR3C1	Betamethasone	S
Known Interactor	2908	NR3C1	Betamethasone	S
Known Interactor	2908	NR3C1	Betamethasone	S
Known Interactor	2908	NR3C1	Betamethasone	S
Known Interactor	2908	NR3C1	Fluocinolone Acetonide	S
Known Interactor	2908	NR3C1	Fluocinolone Acetonide	S
Known Interactor	2908	NR3C1	Triamcinolone	S
Known Interactor	2908	NR3C1	Hydrocortisone	S
Known Interactor	2908	NR3C1	Hydrocortisone	S
Known Interactor	2908	NR3C1	Hydrocortisone	S
Known Interactor	2908	NR3C1	Prednisolone	S
Known Interactor	2908	NR3C1	Prednisolone	S
Known Interactor	2908	NR3C1	Prednisolone	S
Known Interactor	2908	NR3C1	Prednisolone	S
Known Interactor	2908	NR3C1	Loteprednol	S
Known Interactor	2908	NR3C1	Rimexolone	S
Known Interactor	2908	NR3C1	Dexamethasone	S
Known Interactor	2908	NR3C1	Dexamethasone	S
Known Interactor	2908	NR3C1	Dexamethasone	S
Known Interactor	2908	NR3C1	Dexamethasone	S
Known Interactor	2908	NR3C1	Desonide	S
Known Interactor	5053	PAH	Epinephrine	S
Known Interactor	5621	PRNP	Tetracycline	S
Known Interactor	5621	PRNP	Tetracycline	S
Known Interactor	5621	PRNP	Tetracycline	S
Known Interactor	5621	PRNP	Tetracycline	S
Known Interactor	6531	SLC6A3	Procaine	S
Known Interactor	6531	SLC6A3	Procaine	S
Known Interactor	6531	SLC6A3	Cocaine	S
Known Interactor	6531	SLC6A3	Cocaine	S
Known Interactor	635	BHMT	L-Methionine	V
Known Interactor	760	CA2	Diazoxide	V
Known Interactor	782	CACNB1	Magnesium Sulfate	V
Known Interactor	801	CALM1	Calcium	V
Known Interactor	801	CALM1	Calcium	V
Known Interactor	801	CALM1	Calcium	V
Known Interactor	116443	GRIN3A	Ethanol	V
Known Interactor	116443	GRIN3A	Ethanol	V
Known Interactor	11255	HRH3	Histamine Phosphate	V
Known Interactor	4548	MTR	L-Methionine	V
Known Interactor	4548	MTR	Hydroxocobalamin	V
Known Interactor	2908	NR3C1	Prednicarbate	V
Known Interactor	2908	NR3C1	Prednicarbate	V
Known Interactor	6344	SCTR	Secretin	V
Known Interactor	6531	SLC6A3	Diphenylpyraline	V
Known Interactor	6531	SLC6A3	Diphenylpyraline	V
Known Interactor	2	A2M	Ocriplasmin
Known Interactor	19	ABCA1	Adenosine triphosphate
Known Interactor	90	ACVR1	Adenosine triphosphate
Known Interactor	90	ACVR1	6-[4-(2-piperidin-1-ylethoxy)phenyl]-3-pyridin-4-ylpyrazolo[1,5-a]pyrimidine
Known Interactor	100	ADA	FR221647
Known Interactor	100	ADA	6-Hydroxy-7,8-Dihydro Purine Nucleoside
Known Interactor	100	ADA	FR117016
Known Interactor	100	ADA	FR236913
Known Interactor	100	ADA	6-Hydroxy-1,6-Dihydro Purine Nucleoside
Known Interactor	100	ADA	FR233623
Known Interactor	100	ADA	FR239087
Known Interactor	100	ADA	FR230513
Known Interactor	100	ADA	1-Deaza-Adenosine
Known Interactor	100	ADA	Purine Riboside
Known Interactor	100	ADA	(2S,3R)-3-(6-amino-9H-purin-9-yl)nonan-2-ol
Known Interactor	100	ADA	1-((1R)-1-(HYDROXYMETHYL)-3-{6-[(3-PHENYLPROPANOYL)AMINO]-1H-INDOL-1-YL}PROPYL)-1H-IMIDAZOLE-4-CARBOXAMIDE
Known Interactor	100	ADA	1-{(1R,2S)-2-HYDROXY-1-[2-(2-NAPHTHYLOXY)ETHYL]PROPYL}-1H-IMIDAZONE-4-CARBOXAMIDE
Known Interactor	100	ADA	1-((1R,2S)-1-{2-[2-(4-CHLOROPHENYL)-1,3-BENZOXAZOL-7-YL]ETHYL}-2-HYDROXYPROPYL)-1H-IMIDAZOLE-4-CARBOXAMIDE
Known Interactor	134	ADORA1	Enprofylline
Known Interactor	134	ADORA1	Aminophylline
Known Interactor	134	ADORA1	Oxtriphylline
Known Interactor	134	ADORA1	Tecadenoson
Known Interactor	134	ADORA1	KW-3902
Known Interactor	135	ADORA2A	Enprofylline
Known Interactor	135	ADORA2A	Oxtriphylline
Known Interactor	135	ADORA2A	Binodenoson
Known Interactor	135	ADORA2A	BMS068645
Known Interactor	135	ADORA2A	Atl146e
Known Interactor	135	ADORA2A	4-{2-[(7-amino-2-furan-2-yl[1,2,4]triazolo[1,5-a][1,3,5]triazin-5-yl)amino]ethyl}phenol
Known Interactor	154	ADRB2	Trimipramine
Known Interactor	154	ADRB2	Arformoterol
Known Interactor	154	ADRB2	Ephedra
Known Interactor	154	ADRB2	NCX 950
Known Interactor	154	ADRB2	Droxidopa
Known Interactor	154	ADRB2	Bufuralol
Known Interactor	154	ADRB2	(2S)-1-(9H-Carbazol-4-yloxy)-3-(isopropylamino)propan-2-ol
Known Interactor	154	ADRB2	Bopindolol
Known Interactor	207	AKT1	Adenosine triphosphate
Known Interactor	207	AKT1	Inositol 1,3,4,5-Tetrakisphosphate
Known Interactor	207	AKT1	N-[2-(5-methyl-4H-1,2,4-triazol-3-yl)phenyl]-7H-pyrrolo[2,3-d]pyrimidin-4-amine
Known Interactor	207	AKT1	5-(5-chloro-7H-pyrrolo[2,3-d]pyrimidin-4-yl)-4,5,6,7-tetrahydro-1H-imidazo[4,5-c]pyridine
Known Interactor	226	ALDOA	1,6-Fructose Diphosphate (Linear Form)
Known Interactor	226	ALDOA	1,3-Dihydroxyacetonephosphate
Known Interactor	226	ALDOA	1,6-DI-O-PHOSPHONO-D-MANNITOL
Known Interactor	226	ALDOA	N-(4-CHLOROPHENYL)-3-(PHOSPHONOOXY)NAPHTHALENE-2-CARBOXAMIDE
Known Interactor	351	APP	Methionine Sulfoxide
Known Interactor	351	APP	CAD106
Known Interactor	351	APP	Mito-4509
Known Interactor	367	AR	Drostanolone
Known Interactor	367	AR	Drospirenone
Known Interactor	367	AR	Testosterone Propionate
Known Interactor	367	AR	Delta1-dihydrotestosterone
Known Interactor	367	AR	Boldenone
Known Interactor	367	AR	Calusterone
Known Interactor	367	AR	(2r)-N-[4-Cyano-3-(Trifluoromethyl)Phenyl]-3-[(4-Fluorophenyl)Sulfonyl]-2-Hydroxy-2-Methylpropanamide
Known Interactor	367	AR	Methyltrienolone
Known Interactor	367	AR	(3AALPHA,4ALPHA,7ALPHA,7AALPHA)- 3A,4,7,7A-TETRAHYDRO-2-(4-NITRO-1-NAPHTHALENYL)-4,7-ETHANO-1H-ISOINDOLE-1,3(2H)-DIONE
Known Interactor	367	AR	MDV3100
Known Interactor	367	AR	LGD2941
Known Interactor	367	AR	Methyltestosterone
Known Interactor	367	AR	17-HYDROXY-18A-HOMO-19-NOR-17ALPHA-PREGNA-4,9,11-TRIEN-3-ONE
Known Interactor	367	AR	(2S)-N-(4-cyano-3-iodophenyl)-3-(4-cyanophenoxy)-2-hydroxy-2-methylpropanamide
Known Interactor	367	AR	2-CHLORO-4-[(7R,7AS)-7-HYDROXY-1,3-DIOXOTETRAHYDRO-1H-PYRROLO[1,2-C]IMIDAZOL-2(3H)-YL]-3-METHYLBENZONITRILE
Known Interactor	367	AR	(2S)-3-(4-chloro-3-fluorophenoxy)-N-[4-cyano-3-(trifluoromethyl)phenyl]-2-hydroxy-2-methylpropanamide
Known Interactor	367	AR	4-{[(1R,2S)-1,2-dihydroxy-2-methyl-3-(4-nitrophenoxy)propyl]amino}-2-(trifluoromethyl)benzonitrile
Known Interactor	367	AR	(2S)-2-hydroxy-2-methyl-N-[4-nitro-3-(trifluoromethyl)phenyl]-3-(pentafluorophenoxy)propanamide
Known Interactor	367	AR	(2S)-3-[4-(acetylamino)phenoxy]-2-hydroxy-2-methyl-N-[4-nitro-3-(trifluoromethyl)phenyl]propanamide
Known Interactor	367	AR	(R)-3-BROMO-2-HYDROXY-2-METHYL-N-[4-NITRO-3-(TRIFLUOROMETHYL)PHENYL]PROPANAMIDE
Known Interactor	367	AR	(5S,8R,9S,10S,13R,14S,17S)-13-{2-[(3,5-DIFLUOROBENZYL)OXY]ETHYL}-17-HYDROXY-10-METHYLHEXADECAHYDRO-3H-CYCLOPENTA[A]PHENANTHREN-3-ONE
Known Interactor	367	AR	S-3-(4-FLUOROPHENOXY)-2-HYDROXY-2-METHYL-N-[4-NITRO-3-(TRIFLUOROMETHYL)PHENYL]PROPANAMIDE
Known Interactor	367	AR	1-TERT-BUTYL-3-(2,5-DIMETHYLBENZYL)-1H-PYRAZOLO[3,4-D]PYRIMIDIN-4-AMINE
Known Interactor	367	AR	4-[(7R,7AS)-7-HYDROXY-1,3-DIOXOTETRAHYDRO-1H-PYRROLO[1,2-C]IMIDAZOL-2(3H)-YL]-1-NAPHTHONITRILE
Known Interactor	367	AR	2-chloro-4-{[(1R,3Z,7S,7aS)-7-hydroxy-1-(trifluoromethyl)tetrahydro-1H-pyrrolo[1,2-c][1,3]oxazol-3-ylidene]amino}-3-methylbenzonitrile
Known Interactor	367	AR	6-[BIS(2,2,2-TRIFLUOROETHYL)AMINO]-4-(TRIFLUOROMETHYL)QUINOLIN-2(1H)-ONE
Known Interactor	367	AR	3-[(4-AMINO-1-TERT-BUTYL-1H-PYRAZOLO[3,4-D]PYRIMIDIN-3-YL)METHYL]PHENOL
Known Interactor	367	AR	Nandrolone decanoate
Known Interactor	367	AR	Enzalutamide
Known Interactor	410	ARSA	N,4-Dihydroxy-N-Oxo-3-(Sulfooxy)Benzenaminium
Known Interactor	410	ARSA	2-Amino-3-Hydroxy-3-Phosphonooxy-Propionic Acid
Known Interactor	6790	AURKA	Phosphonothreonine
Known Interactor	6790	AURKA	AT9283
Known Interactor	6790	AURKA	CYC116
Known Interactor	6790	AURKA	MLN8237
Known Interactor	6790	AURKA	4-(4-METHYLPIPERAZIN-1-YL)-N-[5-(2-THIENYLACETYL)-1,5-DIHYDROPYRROLO[3,4-C]PYRAZOL-3-YL]BENZAMIDE
Known Interactor	6790	AURKA	8-ethyl-3,10,10-trimethyl-4,5,6,8,10,12-hexahydropyrazolo[4',3':6,7]cyclohepta[1,2-b]pyrrolo[2,3-f]indol-9(1H)-one
Known Interactor	6790	AURKA	1-{5-[2-(thieno[3,2-d]pyrimidin-4-ylamino)ethyl]-1,3-thiazol-2-yl}-3-[3-(trifluoromethyl)phenyl]urea
Known Interactor	6790	AURKA	1-(3-chlorophenyl)-3-{5-[2-(thieno[3,2-d]pyrimidin-4-ylamino)ethyl]-1,3-thiazol-2-yl}urea
Known Interactor	6790	AURKA	1-(5-{2-[(1-methyl-1H-pyrazolo[4,3-d]pyrimidin-7-yl)amino]ethyl}-1,3-thiazol-2-yl)-3-[3-(trifluoromethyl)phenyl]urea
Known Interactor	6790	AURKA	N-{3-[(4-{[3-(TRIFLUOROMETHYL)PHENYL]AMINO}PYRIMIDIN-2-YL)AMINO]PHENYL}CYCLOPROPANECARBOXAMIDE
Known Interactor	6790	AURKA	N-butyl-3-{[6-(9H-purin-6-ylamino)hexanoyl]amino}benzamide
Known Interactor	6790	AURKA	2-(1H-pyrazol-3-yl)-1H-benzimidazole
Known Interactor	6790	AURKA	N-[3-(1H-BENZIMIDAZOL-2-YL)-1H-PYRAZOL-4-YL]BENZAMIDE
Known Interactor	635	BHMT	S-(D-Carboxybutyl)-L-Homocysteine
Known Interactor	760	CA2	Ethoxzolamide
Known Interactor	760	CA2	Benzthiazide
Known Interactor	760	CA2	Furosemide
Known Interactor	760	CA2	Hydrochlorothiazide
Known Interactor	760	CA2	Ethinamate
Known Interactor	760	CA2	4-(Hydroxymercury)Benzoic Acid
Known Interactor	760	CA2	N-Benzyl-4-Sulfamoyl-Benzamide
Known Interactor	760	CA2	4-Flourobenzenesulfonamide
Known Interactor	760	CA2	Formic Acid
Known Interactor	760	CA2	AL5424
Known Interactor	760	CA2	N-(2-Flouro-Benzyl)-4-Sulfamoyl-Benzamide
Known Interactor	760	CA2	3,5-Difluorobenzenesulfonamide
Known Interactor	760	CA2	Al7089a
Known Interactor	760	CA2	4-(Aminosulfonyl)-N-[(2,4,6-Trifluorophenyl)Methyl]-Benzamide
Known Interactor	760	CA2	6-Oxo-8,9,10,11-Tetrahydro-7h-Cyclohepta[C][1]Benzopyran-3-O-Sulfamate
Known Interactor	760	CA2	4-(Aminosulfonyl)-N-[(4-Fluorophenyl)Methyl]-Benzamide
Known Interactor	760	CA2	(R)-N-(3-Indol-1-Yl-2-Methyl-Propyl)-4-Sulfamoyl-Benzamide
Known Interactor	760	CA2	Aminodi(Ethyloxy)Ethylaminocarbonylbenzenesulfonamide
Known Interactor	760	CA2	AL7182
Known Interactor	760	CA2	N-(2,3,4,5,6-Pentaflouro-Benzyl)-4-Sulfamoyl-Benzamide
Known Interactor	760	CA2	Cyanamide
Known Interactor	760	CA2	4-(Aminosulfonyl)-N-[(3,4,5-Trifluorophenyl)Methyl]-Benzamide
Known Interactor	760	CA2	Dansylamide
Known Interactor	760	CA2	Sulfamic Acid 2,3-O-(1-Methylethylidene)-4,5-O-Sulfonyl-Beta-Fructopyranose Ester
Known Interactor	760	CA2	N-(2-Thienylmethyl)-2,5-Thiophenedisulfonamide
Known Interactor	760	CA2	4-(Aminosulfonyl)-N-[(2,5-Difluorophenyl)Methyl]-Benzamide
Known Interactor	760	CA2	AL7099A
Known Interactor	760	CA2	Al-6619, [2h-Thieno[3,2-E]-1,2-Thiazine-6-Sulfonamide,2-(3-Hydroxyphenyl)-3-(4-Morpholinyl)-, 1,1-Dioxide]
Known Interactor	760	CA2	2,6-Difluorobenzenesulfonamide
Known Interactor	760	CA2	1-Methyl-3-Oxo-1,3-Dihydro-Benzo[C]Isothiazole-5-Sulfonic Acid Amide
Known Interactor	760	CA2	(4-sulfamoyl-phenyl)-thiocarbamic acid O-(2-thiophen-3-yl-ethyl) ester
Known Interactor	760	CA2	4-Methylimidazole
Known Interactor	760	CA2	AL5927
Known Interactor	760	CA2	1,2,4-Triazole
Known Interactor	760	CA2	N-[2-(1h-Indol-5-Yl)-Butyl]-4-Sulfamoyl-Benzamide
Known Interactor	760	CA2	Al-6629, [2h-Thieno[3,2-E]-1,2-Thiazine-6-Sulfonamide,2-(3-Methoxyphenyl)-3-(4-Morpholinyl)-, 1,1-Dioxide]
Known Interactor	760	CA2	Methyl Mercury Ion
Known Interactor	760	CA2	4-Sulfonamide-[1-(4-Aminobutane)]Benzamide
Known Interactor	760	CA2	N-(2,6-Diflouro-Benzyl)-4-Sulfamoyl-Benzamide
Known Interactor	760	CA2	AL4623
Known Interactor	760	CA2	Urea
Known Interactor	760	CA2	(S)-N-(3-Indol-1-Yl-2-Methyl-Propyl)-4-Sulfamoyl-Benzamide
Known Interactor	760	CA2	Mercuribenzoic Acid
Known Interactor	760	CA2	4-Sulfonamide-[4-(Thiomethylaminobutane)]Benzamide
Known Interactor	760	CA2	(4s-Trans)-4-(Methylamino)-5,6-Dihydro-6-Methyl-4h-Thieno(2,3-B)Thiopyran-2-Sulfonamide-7,7-Dioxide
Known Interactor	760	CA2	AL5300
Known Interactor	760	CA2	4-(Aminosulfonyl)-N-[(2,4-Difluorophenyl)Methyl]-Benzamide
Known Interactor	760	CA2	3-Mercuri-4-Aminobenzenesulfonamide
Known Interactor	760	CA2	AL6528
Known Interactor	760	CA2	3-Nitro-4-(2-Oxo-Pyrrolidin-1-Yl)-Benzenesulfonamide
Known Interactor	760	CA2	4-(Aminosulfonyl)-N-[(2,3,4-Trifluorophenyl)Methyl]-Benzamide
Known Interactor	760	CA2	4-[(3-BROMO-4-O-SULFAMOYLBENZYL)(4-CYANOPHENYL)AMINO]-4H-[1,2,4]-TRIAZOLE
Known Interactor	760	CA2	4-[(4-O-SULFAMOYLBENZYL)(4-CYANOPHENYL)AMINO]-4H-[1,2,4]-TRIAZOLE
Known Interactor	760	CA2	1-N-(4-SULFAMOYLPHENYL-ETHYL)-2,4,6-TRIMETHYLPYRIDINIUM
Known Interactor	760	CA2	5-{[(4-AMINO-3-CHLORO-5-FLUOROPHENYL)SULFONYL]AMINO}-1,3,4-THIADIAZOLE-2-SULFONAMIDE
Known Interactor	760	CA2	2-(cycloheptylmethyl)-1,1-dioxido-1-benzothiophen-6-yl sulfamate
Known Interactor	760	CA2	N-[(2R)-5-(aminosulfonyl)-2,3-dihydro-1H-inden-2-yl]-2-propylpentanamide
Known Interactor	760	CA2	5-[(phenylsulfonyl)amino]-1,3,4-thiadiazole-2-sulfonamide
Known Interactor	760	CA2	THIOPHENE-2,5-DISULFONIC ACID 2-AMIDE-5-(4-METHYL-BENZYLAMIDE)
Known Interactor	760	CA2	4-chloro-N-[(2S)-2-methyl-2,3-dihydro-1H-indol-1-yl]-3-sulfamoylbenzamide
Known Interactor	760	CA2	N-[4-(AMINOSULFONYL)PHENYL]-2-MERCAPTOBENZAMIDE
Known Interactor	760	CA2	(17beta)-17-(cyanomethyl)-2-methoxyestra-1(10),2,4-trien-3-yl sulfamate
Known Interactor	760	CA2	5-(2-chlorophenyl)-1,3,4-thiadiazole-2-sulfonamide
Known Interactor	760	CA2	PHENYLALANYLAMINODI(ETHYLOXY)ETHYL BENZENESULFONAMIDEAMINOCARBONYLBENZENESULFONAMIDE
Known Interactor	760	CA2	N-(2,3-DIFLUORO-BENZYL)-4-SULFAMOYL-BENZAMIDE
Known Interactor	760	CA2	2-chloro-5-[(1S)-1-hydroxy-3-oxo-2H-isoindol-1-yl]benzenesulfonamide
Known Interactor	760	CA2	2-(1,3-thiazol-4-yl)-1H-benzimidazole-5-sulfonamide
Known Interactor	760	CA2	N-{2-[4-(AMINOSULFONYL)PHENYL]ETHYL}ACETAMIDE
Known Interactor	760	CA2	3-[4-(AMINOSULFONYL)PHENYL]PROPANOIC ACID
Known Interactor	760	CA2	ETHYL 3-[4-(AMINOSULFONYL)PHENYL]PROPANOATE
Known Interactor	760	CA2	indane-5-sulfonamide
Known Interactor	760	CA2	4-({[(4-METHYLPIPERAZIN-1-YL)AMINO]CARBONOTHIOYL}AMINO)BENZENESULFONAMIDE
Known Interactor	760	CA2	N-({[4-(AMINOSULFONYL)PHENYL]AMINO}CARBONYL)-4-METHYLBENZENESULFONAMIDE
Known Interactor	760	CA2	SULTHIAME
Known Interactor	760	CA2	(9BETA,13ALPHA,14BETA,17ALPHA)-2-METHOXYESTRA-1,3,5(10)-TRIENE-3,17-DIYL DISULFAMATE
Known Interactor	760	CA2	(4aS,4bR,10bS,12aS)-12a-methyl-1,3-dioxo-2-(pyridin-3-ylmethyl)-1,2,3,4,4a,4b,5,6,10b,11,12,12a-dodecahydronaphtho[2,1-f]isoquinolin-8-yl sulfamate
Known Interactor	760	CA2	6-CHLORO-3-(DICHLOROMETHYL)-3,4-DIHYDRO-2H-1,2,4-BENZOTHIADIAZINE-7-SULFONAMIDE 1,1-DIOXIDE
Known Interactor	760	CA2	2-(hydrazinocarbonyl)-3-phenyl-1H-indole-5-sulfonamide
Known Interactor	760	CA2	6-HYDROXY-1,3-BENZOTHIAZOLE-2-SULFONAMIDE
Known Interactor	760	CA2	4-(2-AMINOETHYL)BENZENESULFONAMIDE
Known Interactor	760	CA2	Ellagic Acid
Known Interactor	762	CA4	Ethoxzolamide
Known Interactor	762	CA4	Benzthiazide
Known Interactor	762	CA4	Hydrochlorothiazide
Known Interactor	762	CA4	Ellagic Acid
Known Interactor	796	CALCA	Olcegepant
Known Interactor	796	CALCA	MK-0974
Known Interactor	801	CALM1	Chlorpromazine
Known Interactor	801	CALM1	3''-(Beta-Chloroethyl)-2'',4''-Dioxo-3, 5''-Spiro-Oxazolidino-4-Deacetoxy-Vinblastine
Known Interactor	801	CALM1	2-Methyl-2-Propanol
Known Interactor	801	CALM1	N-Trimethyllysine
Known Interactor	801	CALM1	N-(6-Aminohexyl)-5-Chloro-1-Naphthalenesulfonamide
Known Interactor	801	CALM1	(3Z)-N,N-DIMETHYL-2-OXO-3-(4,5,6,7-TETRAHYDRO-1H-INDOL-2-YLMETHYLIDENE)-2,3-DIHYDRO-1H-INDOLE-5-SULFONAMIDE
Known Interactor	801	CALM1	MYRISTIC ACID
Known Interactor	50632	CALY	Apomorphine
Known Interactor	50632	CALY	ADX-10061
Known Interactor	50632	CALY	DAS-431 IV
Known Interactor	983	CDK1	Indirubin-3'-Monoxime
Known Interactor	983	CDK1	Olomoucine
Known Interactor	983	CDK1	Hymenialdisine
Known Interactor	983	CDK1	SU9516
Known Interactor	983	CDK1	Flavopiridol
Known Interactor	983	CDK1	Alsterpaullone
Known Interactor	983	CDK1	AT7519
Known Interactor	1017	CDK2	Double Oxidized Cysteine
Known Interactor	1017	CDK2	4-[5-(Trans-4-Aminocyclohexylamino)-3-Isopropylpyrazolo[1,5-a]Pyrimidin-7-Ylamino]-N,N-Dimethylbenzenesulfonamide
Known Interactor	1017	CDK2	Staurosporine
Known Interactor	1017	CDK2	Indirubin-3'-Monoxime
Known Interactor	1017	CDK2	4-(2,4-Dimethyl-Thiazol-5-Yl)-Pyrimidin-2-Ylamine
Known Interactor	1017	CDK2	Olomoucine
Known Interactor	1017	CDK2	4-[(4-Imidazo[1,2-a]Pyridin-3-Ylpyrimidin-2-Yl)Amino]Benzenesulfonamide
Known Interactor	1017	CDK2	2-Amino-6-Chloropyrazine
Known Interactor	1017	CDK2	6-O-Cyclohexylmethyl Guanine
Known Interactor	1017	CDK2	N-[4-(2-Methylimidazo[1,2-a]Pyridin-3-Yl)-2-Pyrimidinyl]Acetamide
Known Interactor	1017	CDK2	1-Amino-6-Cyclohex-3-Enylmethyloxypurine
Known Interactor	1017	CDK2	N-(5-Cyclopropyl-1h-Pyrazol-3-Yl)Benzamide
Known Interactor	1017	CDK2	Purvalanol
Known Interactor	1017	CDK2	[4-(2-Amino-4-Methyl-Thiazol-5-Yl)-Pyrimidin-2-Yl]-(3-Nitro-Phenyl)-Amine
Known Interactor	1017	CDK2	5-{[(2-Amino-9h-Purin-6-Yl)Oxy]Methyl}-2-Pyrrolidinone
Known Interactor	1017	CDK2	4-(2,4-Dimethyl-Thiazol-5-Yl)-Pyrimidin-2-Yl]-(4-Trifluoromethyl-Phenyl)-Amine
Known Interactor	1017	CDK2	Hymenialdisine
Known Interactor	1017	CDK2	(5-Chloropyrazolo[1,5-a]Pyrimidin-7-Yl)-(4-Methanesulfonylphenyl)Amine
Known Interactor	1017	CDK2	4-(5-Bromo-2-Oxo-2h-Indol-3-Ylazo)-Benzenesulfonamide
Known Interactor	1017	CDK2	4-(2,5-Dichloro-Thiophen-3-Yl)-Pyrimidin-2-Ylamine
Known Interactor	1017	CDK2	4-[(6-Amino-4-Pyrimidinyl)Amino]Benzenesulfonamide
Known Interactor	1017	CDK2	4-[3-Hydroxyanilino]-6,7-Dimethoxyquinazoline
Known Interactor	1017	CDK2	SU9516
Known Interactor	1017	CDK2	3-Pyridin-4-Yl-2,4-Dihydro-Indeno[1,2-.C.]Pyrazole
Known Interactor	1017	CDK2	Flavopiridol
Known Interactor	1017	CDK2	(2e,3s)-3-Hydroxy-5'-[(4-Hydroxypiperidin-1-Yl)Sulfonyl]-3-Methyl-1,3-Dihydro-2,3'-Biindol-2'(1'h)-One
Known Interactor	1017	CDK2	1-[(2-Amino-6,9-Dihydro-1h-Purin-6-Yl)Oxy]-3-Methyl-2-Butanol
Known Interactor	1017	CDK2	4-((3r,4s,5r)-4-Amino-3,5-Dihydroxy-Hex-1-Ynyl)-5-Fluoro-3-[1-(3-Methoxy-1h-Pyrrol-2-Yl)-Meth-(Z)-Ylidene]-1,3-Dihydro-Indol-2-One
Known Interactor	1017	CDK2	Lysine Nz-Carboxylic Acid
Known Interactor	1017	CDK2	[2-Amino-6-(2,6-Difluoro-Benzoyl)-Imidazo[1,2-a]Pyridin-3-Yl]-Phenyl-Methanone
Known Interactor	1017	CDK2	N-[4-(2,4-Dimethyl-1,3-Thiazol-5-Yl)Pyrimidin-2-Yl]-N'-Hydroxyimidoformamide
Known Interactor	1017	CDK2	N'-(Pyrrolidino[2,1-B]Isoindolin-4-On-8-Yl)-N-(Pyridin-2-Yl)Urea
Known Interactor	1017	CDK2	2-[Trans-(4-Aminocyclohexyl)Amino]-6-(Benzyl-Amino)-9-Cyclopentylpurine
Known Interactor	1017	CDK2	4-[4-(4-Methyl-2-Methylamino-Thiazol-5-Yl)-Pyrimidin-2-Ylamino]-Phenol
Known Interactor	1017	CDK2	3-[4-(2,4-Dimethyl-Thiazol-5-Yl)-Pyrimidin-2-Ylamino]-Phenol
Known Interactor	1017	CDK2	PHENYLAMINOIMIDAZO(1,2-ALPHA)PYRIDINE
Known Interactor	1017	CDK2	OLOMOUCINE II
Known Interactor	1017	CDK2	TRIAZOLOPYRIMIDINE
Known Interactor	1017	CDK2	AT7519
Known Interactor	1017	CDK2	4-[(7-OXO-7H-THIAZOLO[5,4-E]INDOL-8-YLMETHYL)-AMINO]-N-PYRIDIN-2-YL-BENZENESULFONAMIDE
Known Interactor	1017	CDK2	(13R,15S)-13-METHYL-16-OXA-8,9,12,22,24-PENTAAZAHEXACYCLO[15.6.2.16,9.1,12,15.0,2,7.0,21,25]HEPTACOSA-1(24),2,4,6,17(25),18,20-HEPTAENE-23,26-DIONE
Known Interactor	1017	CDK2	N-(3-cyclopropyl-1H-pyrazol-5-yl)-2-(2-naphthyl)acetamide
Known Interactor	1017	CDK2	2-ANILINO-6-CYCLOHEXYLMETHOXYPURINE
Known Interactor	1017	CDK2	1-(5-OXO-2,3,5,9B-TETRAHYDRO-1H-PYRROLO[2,1-A]ISOINDOL-9-YL)-3-(5-PYRROLIDIN-2-YL-1H-PYRAZOL-3-YL)-UREA
Known Interactor	1017	CDK2	(5-phenyl-7-(pyridin-3-ylmethylamino)pyrazolo[1,5-a]pyrimidin-3-yl)methanol
Known Interactor	1017	CDK2	2-(3,4-DIHYDROXYPHENYL)-8-(1,1-DIOXIDOISOTHIAZOLIDIN-2-YL)-3-HYDROXY-6-METHYL-4H-CHROMEN-4-ONE
Known Interactor	1017	CDK2	(2R)-1-(DIMETHYLAMINO)-3-{4-[(6-{[2-FLUORO-5-(TRIFLUOROMETHYL)PHENYL]AMINO}PYRIMIDIN-4-YL)AMINO]PHENOXY}PROPAN-2-OL
Known Interactor	1017	CDK2	5-(2,3-dichlorophenyl)-N-(pyridin-4-ylmethyl)-3-thiocyanatopyrazolo[1,5-a]pyrimidin-7-amine
Known Interactor	1017	CDK2	O6-CYCLOHEXYLMETHOXY-2-(4'-SULPHAMOYLANILINO) PURINE
Known Interactor	1017	CDK2	(2S)-N-[(3Z)-5-CYCLOPROPYL-3H-PYRAZOL-3-YLIDENE]-2-[4-(2-OXOIMIDAZOLIDIN-1-YL)PHENYL]PROPANAMIDE
Known Interactor	1017	CDK2	5-[(2-AMINOETHYL)AMINO]-6-FLUORO-3-(1H-PYRROL-2-YL)BENZO[CD]INDOL-2(1H)-ONE
Known Interactor	1017	CDK2	N-cyclopropyl-4-pyrazolo[1,5-b]pyridazin-3-ylpyrimidin-2-amine
Known Interactor	1017	CDK2	3-((3-bromo-5-o-tolylpyrazolo[1,5-a]pyrimidin-7-ylamino)methyl)pyridine 1-oxide
Known Interactor	1017	CDK2	6-CYCLOHEXYLMETHOXY-2-(3'-CHLOROANILINO) PURINE
Known Interactor	1017	CDK2	3-bromo-5-phenyl-N-(pyridin-4-ylmethyl)pyrazolo[1,5-a]pyrimidin-7-amine
Known Interactor	1017	CDK2	N-[5-(1,1-DIOXIDOISOTHIAZOLIDIN-2-YL)-1H-INDAZOL-3-YL]-2-(4-PIPERIDIN-1-YLPHENYL)ACETAMIDE
Known Interactor	1017	CDK2	(3R)-3-(aminomethyl)-9-methoxy-1,2,3,4-tetrahydro-5H-[1]benzothieno[3,2-e][1,4]diazepin-5-one
Known Interactor	1017	CDK2	5-[5,6-BIS(METHYLOXY)-1H-BENZIMIDAZOL-1-YL]-3-{[1-(2-CHLOROPHENYL)ETHYL]OXY}-2-THIOPHENECARBOXAMIDE
Known Interactor	1017	CDK2	(2Z)-5'-BROMO-2,3'-BIINDOLE-2',3(1H,1'H)-DIONE AMMONIATE
Known Interactor	1017	CDK2	(2S)-1-{4-[(4-ANILINO-5-BROMOPYRIMIDIN-2-YL)AMINO]PHENOXY}-3-(DIMETHYLAMINO)PROPAN-2-OL
Known Interactor	1017	CDK2	(2R)-1-{4-[(4-ANILINO-5-BROMOPYRIMIDIN-2-YL)AMINO]PHENOXY}-3-(DIMETHYLAMINO)PROPAN-2-OL
Known Interactor	1017	CDK2	LIDIN-4-ONE
Known Interactor	1017	CDK2	4-{5-[(Z)-(2,4-DIOXO-1,3-THIAZOLIDIN-5-YLIDENE)METHYL]FURAN-2-YL}BENZENESULFONAMIDE
Known Interactor	1017	CDK2	4-{5-[(Z)-(2-IMINO-4-OXO-1,3-THIAZOLIDIN-5-YLIDENE)METHYL]-2-FURYL}-N-METHYLBENZENESULFONAMIDE
Known Interactor	1017	CDK2	4-{5-[(Z)-(2-IMINO-4-OXO-1,3-THIAZOLIDIN-5-YLIDENE)METHYL]FURAN-2-YL}BENZENESULFONAMIDE
Known Interactor	1017	CDK2	4-{5-[(Z)-(2-IMINO-4-OXO-1,3-THIAZOLIDIN-5-YLIDENE)METHYL]FURAN-2-YL}-2-(TRIFLUOROMETHYL)BENZENESULFONAMIDE
Known Interactor	1017	CDK2	4-{5-[(Z)-(2-IMINO-4-OXO-1,3-THIAZOLIDIN-5-YLIDENE)METHYL]FURAN-2-YL}BENZOIC ACID
Known Interactor	1017	CDK2	4-{5-[(1Z)-1-(2-IMINO-4-OXO-1,3-THIAZOLIDIN-5-YLIDENE)ETHYL]-2-FURYL}BENZENESULFONAMIDE
Known Interactor	1017	CDK2	N-[4-(2,4-DIMETHYL-THIAZOL-5-YL)-PYRIMIDIN-2-YL]-N',N'-DIMETHYL-BENZENE-1,4-DIAMINE
Known Interactor	1017	CDK2	(5Z)-5-(3-BROMOCYCLOHEXA-2,5-DIEN-1-YLIDENE)-N-(PYRIDIN-4-YLMETHYL)-1,5-DIHYDROPYRAZOLO[1,5-A]PYRIMIDIN-7-AMINE
Known Interactor	1017	CDK2	6-(3,4-DIHYDROXYBENZYL)-3-ETHYL-1-(2,4,6-TRICHLOROPHENYL)-1H-PYRAZOLO[3,4-D]PYRIMIDIN-4(5H)-ONE
Known Interactor	1017	CDK2	6-(3-AMINOPHENYL)-N-(TERT-BUTYL)-2-(TRIFLUOROMETHYL)QUINAZOLIN-4-AMINE
Known Interactor	1017	CDK2	2-(4-(AMINOMETHYL)PIPERIDIN-1-YL)-N-(3_CYCLOHEXYL-4-OXO-2,4-DIHYDROINDENO[1,2-C]PYRAZOL-5-YL)ACETAMIDE
Known Interactor	1017	CDK2	1-(3-(2,4-DIMETHYLTHIAZOL-5-YL)-4-OXO-2,4-DIHYDROINDENO[1,2-C]PYRAZOL-5-YL)-3-(4-METHYLPIPERAZIN-1-YL)UREA
Known Interactor	1017	CDK2	4-{[5-(CYCLOHEXYLMETHOXY)[1,2,4]TRIAZOLO[1,5-A]PYRIMIDIN-7-YL]AMINO}BENZENESULFONAMIDE
Known Interactor	1017	CDK2	4-{[5-(CYCLOHEXYLAMINO)[1,2,4]TRIAZOLO[1,5-A]PYRIMIDIN-7-YL]AMINO}BENZENESULFONAMIDE
Known Interactor	1017	CDK2	4-({5-[(4-AMINOCYCLOHEXYL)AMINO][1,2,4]TRIAZOLO[1,5-A]PYRIMIDIN-7-YL}AMINO)BENZENESULFONAMIDE
Known Interactor	1017	CDK2	4-{[5-(CYCLOHEXYLOXY)[1,2,4]TRIAZOLO[1,5-A]PYRIMIDIN-7-YL]AMINO}BENZENESULFONAMIDE
Known Interactor	1017	CDK2	4-[(E)-(3,5-DIAMINO-1H-PYRAZOL-4-YL)DIAZENYL]PHENOL
Known Interactor	1017	CDK2	(2R)-1-[4-({4-[(2,5-DICHLOROPHENYL)AMINO]PYRIMIDIN-2-YL}AMINO)PHENOXY]-3-(DIMETHYLAMINO)PROPAN-2-OL
Known Interactor	1017	CDK2	(2S)-1-[4-({6-[(2,6-DIFLUOROPHENYL)AMINO]PYRIMIDIN-4-YL}AMINO)PHENOXY]-3-(DIMETHYLAMINO)PROPAN-2-OL
Known Interactor	1017	CDK2	(2S)-1-[4-({4-[(2,5-DICHLOROPHENYL)AMINO]PYRIMIDIN-2-YL}AMINO)PHENOXY]-3-(DIMETHYLAMINO)PROPAN-2-OL
Known Interactor	1017	CDK2	(2R)-1-[4-({6-[(2,6-DIFLUOROPHENYL)AMINO]PYRIMIDIN-4-YL}AMINO)PHENOXY]-3-(DIMETHYLAMINO)PROPAN-2-OL
Known Interactor	1017	CDK2	N-(2-METHOXYETHYL)-4-({4-[2-METHYL-1-(1-METHYLETHYL)-1H-IMIDAZOL-5-YL]PYRIMIDIN-2-YL}AMINO)BENZENESULFONAMIDE
Known Interactor	1017	CDK2	4-{[4-(1-CYCLOPROPYL-2-METHYL-1H-IMIDAZOL-5-YL)PYRIMIDIN-2-YL]AMINO}-N-METHYLBENZENESULFONAMIDE
Known Interactor	1017	CDK2	1-(3,5-DICHLOROPHENYL)-5-METHYL-1H-1,2,4-TRIAZOLE-3-CARBOXYLIC ACID
Known Interactor	1017	CDK2	1-(DIMETHYLAMINO)-3-(4-{{4-(2-METHYLIMIDAZO[1,2-A]PYRIDIN-3-YL)PYRIMIDIN-2-YL]AMINO}PHENOXY)PROPAN-2-OL
Known Interactor	1017	CDK2	N-(4-{[(3S)-3-(dimethylamino)pyrrolidin-1-yl]carbonyl}phenyl)-5-fluoro-4-[2-methyl-1-(1-methylethyl)-1H-imidazol-5-yl]pyrimidin-2-amine
Known Interactor	1017	CDK2	2-{4-[4-({4-[2-methyl-1-(1-methylethyl)-1H-imidazol-5-yl]pyrimidin-2-yl}amino)phenyl]piperazin-1-yl}-2-oxoethanol
Known Interactor	1017	CDK2	N-[3-(1H-BENZIMIDAZOL-2-YL)-1H-PYRAZOL-4-YL]BENZAMIDE
Known Interactor	1017	CDK2	(4-AMINO-2-{[1-(METHYLSULFONYL)PIPERIDIN-4-YL]AMINO}PYRIMIDIN-5-YL)(2,3-DIFLUORO-6-METHOXYPHENYL)METHANONE
Known Interactor	1017	CDK2	N-METHYL-4-{[(2-OXO-1,2-DIHYDRO-3H-INDOL-3-YLIDENE)METHYL]AMINO}BENZENESULFONAMIDE
Known Interactor	1017	CDK2	N-METHYL-{4-[2-(7-OXO-6,7-DIHYDRO-8H-[1,3]THIAZOLO[5,4-E]INDOL-8-YLIDENE)HYDRAZINO]PHENYL}METHANESULFONAMIDE
Known Interactor	1017	CDK2	3-{[(2,2-DIOXIDO-1,3-DIHYDRO-2-BENZOTHIEN-5-YL)AMINO]METHYLENE}-5-(1,3-OXAZOL-5-YL)-1,3-DIHYDRO-2H-INDOL-2-ONE
Known Interactor	1017	CDK2	4-{[(2-OXO-1,2-DIHYDRO-3H-INDOL-3-YLIDENE)METHYL]AMINO}-N-(1,3-THIAZOL-2-YL)BENZENESULFONAMIDE
Known Interactor	1017	CDK2	3-{[4-([AMINO(IMINO)METHYL]AMINOSULFONYL)ANILINO]METHYLENE}-2-OXO-2,3-DIHYDRO-1H-INDOLE
Known Interactor	1017	CDK2	5-hydroxynaphthalene-1-sulfonamide
Known Interactor	1017	CDK2	N-(4-sulfamoylphenyl)-1H-indazole-3-carboxamide
Known Interactor	1017	CDK2	4-[(6-chloropyrazin-2-yl)amino]benzenesulfonamide
Known Interactor	1017	CDK2	N-phenyl-1H-pyrazole-3-carboxamide
Known Interactor	1017	CDK2	4-(acetylamino)-N-(4-fluorophenyl)-1H-pyrazole-3-carboxamide
Known Interactor	1017	CDK2	(4E)-N-(4-fluorophenyl)-4-[(phenylcarbonyl)imino]-4H-pyrazole-3-carboxamide
Known Interactor	1017	CDK2	{[(2,6-difluorophenyl)carbonyl]amino}-N-(4-fluorophenyl)-1H-pyrazole-3-carboxamide
Known Interactor	1017	CDK2	5-chloro-7-[(1-methylethyl)amino]pyrazolo[1,5-a]pyrimidine-3-carbonitrile
Known Interactor	1017	CDK2	5-[(4-AMINOCYCLOHEXYL)AMINO]-7-(PROPAN-2-YLAMINO)PYRAZOLO[1,5-A]PYRIMIDINE-3-CARBONITRILE
Known Interactor	1017	CDK2	4-{[(2,6-difluorophenyl)carbonyl]amino}-N-[(3S)-piperidin-3-yl]-1H-pyrazole-3-carboxamide
Known Interactor	1017	CDK2	4-{[(2,6-dichlorophenyl)carbonyl]amino}-N-piperidin-4-yl-1H-pyrazole-3-carboxamide
Known Interactor	1017	CDK2	4-(4-methoxy-1H-pyrrolo[2,3-b]pyridin-3-yl)pyrimidin-2-amine
Known Interactor	1017	CDK2	4-(4-propoxy-1H-pyrrolo[2,3-b]pyridin-3-yl)pyrimidin-2-amine
Known Interactor	1017	CDK2	HYDROXY(OXO)(3-{[(2Z)-4-[3-(1H-1,2,4-TRIAZOL-1-YLMETHYL)PHENYL]PYRIMIDIN-2(5H)-YLIDENE]AMINO}PHENYL)AMMONIUM
Known Interactor	1017	CDK2	4-METHYL-5-{(2E)-2-[(4-MORPHOLIN-4-YLPHENYL)IMINO]-2,5-DIHYDROPYRIMIDIN-4-YL}-1,3-THIAZOL-2-AMINE
Known Interactor	1017	CDK2	6-CYCLOHEXYLMETHYLOXY-2-(4'-HYDROXYANILINO)PURINE
Known Interactor	1017	CDK2	4-(6-CYCLOHEXYLMETHOXY-9H-PURIN-2-YLAMINO)--BENZAMIDE
Known Interactor	1017	CDK2	6-(CYCLOHEXYLMETHOXY)-8-ISOPROPYL-9H-PURIN-2-AMINE
Known Interactor	1017	CDK2	3-(6-CYCLOHEXYLMETHOXY-9H-PURIN-2-YLAMINO)-BENZENESULFONAMIDE
Known Interactor	1017	CDK2	(2R)-2-{[4-(benzylamino)-8-(1-methylethyl)pyrazolo[1,5-a][1,3,5]triazin-2-yl]amino}butan-1-ol
Known Interactor	1017	CDK2	3-({2-[(4-{[6-(CYCLOHEXYLMETHOXY)-9H-PURIN-2-YL]AMINO}PHENYL)SULFONYL]ETHYL}AMINO)PROPAN-1-OL
Known Interactor	1017	CDK2	6-CYCLOHEXYLMETHYLOXY-5-NITROSO-PYRIMIDINE-2,4-DIAMINE
Known Interactor	1017	CDK2	1-methyl-8-(phenylamino)-4,5-dihydro-1H-pyrazolo[4,3-h]quinazoline-3-carboxylic acid
Known Interactor	1017	CDK2	6-BROMO-13-THIA-2,4,8,12,19-PENTAAZATRICYCLO[12.3.1.1~3,7~]NONADECA-1(18),3(19),4,6,14,16-HEXAENE 13,13-DIOXIDE
Known Interactor	1017	CDK2	(2R)-2-({9-(1-methylethyl)-6-[(4-pyridin-2-ylbenzyl)amino]-9H-purin-2-yl}amino)butan-1-ol
Known Interactor	1017	CDK2	1-[4-(AMINOSULFONYL)PHENYL]-1,6-DIHYDROPYRAZOLO[3,4-E]INDAZOLE-3-CARBOXAMIDE
Known Interactor	1017	CDK2	5-(2,3-dichlorophenyl)-N-(pyridin-4-ylmethyl)pyrazolo[1,5-a]pyrimidin-7-amine
Known Interactor	1017	CDK2	6-(2-fluorophenyl)-N-(pyridin-3-ylmethyl)imidazo[1,2-a]pyrazin-8-amine
Known Interactor	1017	CDK2	3-methyl-N-(pyridin-4-ylmethyl)imidazo[1,2-a]pyrazin-8-amine
Known Interactor	1017	CDK2	5-(2-fluorophenyl)-N-(pyridin-4-ylmethyl)pyrazolo[1,5-a]pyrimidin-7-amine
Known Interactor	1017	CDK2	3-bromo-5-phenyl-N-(pyridin-3-ylmethyl)pyrazolo[1,5-a]pyrimidin-7-amine
Known Interactor	1017	CDK2	3-bromo-5-phenyl-N-(pyrimidin-5-ylmethyl)pyrazolo[1,5-a]pyridin-7-amine
Known Interactor	1017	CDK2	3-bromo-6-phenyl-N-(pyrimidin-5-ylmethyl)imidazo[1,2-a]pyridin-8-amine
Known Interactor	1017	CDK2	N-((2-aminopyrimidin-5-yl)methyl)-5-(2,6-difluorophenyl)-3-ethylpyrazolo[1,5-a]pyrimidin-7-amine
Known Interactor	1017	CDK2	3-cyclopropyl-5-phenyl-N-(pyridin-3-ylmethyl)pyrazolo[1,5-a]pyrimidin-7-amine
Known Interactor	1017	CDK2	4-{[4-AMINO-6-(CYCLOHEXYLMETHOXY)-5-NITROSOPYRIMIDIN-2-YL]AMINO}BENZAMIDE
Known Interactor	1017	CDK2	4-[(5-ISOPROPYL-1,3-THIAZOL-2-YL)AMINO]BENZENESULFONAMIDE
Known Interactor	1017	CDK2	N-(5-ISOPROPYL-THIAZOL-2-YL)-2-PYRIDIN-3-YL-ACETAMIDE
Known Interactor	1017	CDK2	9-amino-5-(2-aminopyrimidin-4-yl)pyrido[3',2':4,5]pyrrolo[1,2-c]pyrimidin-4-ol
Known Interactor	1017	CDK2	N-(3-METHYLBUT-2-EN-1-YL)-9H-PURIN-6-AMINE
Known Interactor	1021	CDK6	Flavopiridol
Known Interactor	1021	CDK6	(2S)-2-({6-[(3-AMINO-5-CHLOROPHENYL)AMINO]-9-ISOPROPYL-9H-PURIN-2-YL}AMINO)-3-METHYLBUTAN-1-OL
Known Interactor	1021	CDK6	3,7,3',4'-TETRAHYDROXYFLAVONE
Known Interactor	1062	CENPE	GSK-923295
Known Interactor	1277	COL1A1	Halofuginone
Known Interactor	22820	COPG1	S-(Dimethylarsenic)Cysteine
Known Interactor	1445	CSK	Staurosporine
Known Interactor	1445	CSK	TG100801
Known Interactor	1499	CTNNB1	Urea
Known Interactor	54205	CYCS	Protoporphyrin Ix Containing Co
Known Interactor	54205	CYCS	Heme C
Known Interactor	54205	CYCS	Protoporphyrin Ix Containing Zn
Known Interactor	54205	CYCS	N-Trimethyllysine
Known Interactor	54205	CYCS	Zinc Substituted Heme C
Known Interactor	1558	CYP2C8	Palmitic Acid
Known Interactor	1558	CYP2C8	(5R)-5-(4-{[(2R)-6-HYDROXY-2,5,7,8-TETRAMETHYL-3,4-DIHYDRO-2H-CHROMEN-2-YL]METHOXY}BENZYL)-1,3-THIAZOLIDINE-2,4-DIONE
Known Interactor	1576	CYP3A4	pradefovir mesylate
Known Interactor	1786	DNMT1	Azacitidine
Known Interactor	1786	DNMT1	Procainamide
Known Interactor	1786	DNMT1	Decitabine
Known Interactor	1956	EGFR	Flavopiridol
Known Interactor	1956	EGFR	IGN311
Known Interactor	1956	EGFR	Matuzumab
Known Interactor	1956	EGFR	HuMax-EGFr
Known Interactor	1956	EGFR	CDX-110
Known Interactor	1956	EGFR	CI-1033
Known Interactor	1956	EGFR	IMC-11F8
Known Interactor	1956	EGFR	INSM-18
Known Interactor	1956	EGFR	S-{3-[(4-ANILINOQUINAZOLIN-6-YL)AMINO]-3-OXOPROPYL}-L-CYSTEINE
Known Interactor	1956	EGFR	N-[4-(3-BROMO-PHENYLAMINO)-QUINAZOLIN-6-YL]-ACRYLAMIDE
Known Interactor	2104	ESRRG	Afimoxifene
Known Interactor	2104	ESRRG	4-HYDROXY-N'-(4-ISOPROPYLBENZYL)BENZOHYDRAZIDE
Known Interactor	2104	ESRRG	4-(1-methyl-1-phenylethyl)phenol
Known Interactor	2104	ESRRG	4,4'-PROPANE-2,2-DIYLDIPHENOL
Known Interactor	2104	ESRRG	4,4'-cyclohexane-1,1-diyldiphenol
Known Interactor	2149	F2R	SR-123781A
Known Interactor	2149	F2R	SCH-530348
Known Interactor	2335	FN1	Ocriplasmin
Known Interactor	2597	GAPDH	NADH
Known Interactor	2597	GAPDH	Adenosine-5-Diphosphoribose
Known Interactor	2597	GAPDH	Thionicotinamide-Adenine-Dinucleotide
Known Interactor	2597	GAPDH	4-(2-AMINOETHYL)BENZENESULFONYL FLUORIDE
Known Interactor	2677	GGCX	Coagulation factor VIIa
Known Interactor	2677	GGCX	Anisindione
Known Interactor	2746	GLUD1	NADH
Known Interactor	2746	GLUD1	Hexachlorophene
Known Interactor	2746	GLUD1	Guanosine-5'-Triphosphate
Known Interactor	10243	GPHN	Formic Acid
Known Interactor	10243	GPHN	Propanoic Acid
Known Interactor	2885	GRB2	Pegademase bovine
Known Interactor	2885	GRB2	4-[(10s,14s,18s)-18-(2-Amino-2-Oxoethyl)-14-(1-Naphthylmethyl)-8,17,20-Trioxo-7,16,19-Triazaspiro[5.14]Icos-11-En-10-Yl]Benzylphosphonic Acid
Known Interactor	2891	GRIA2	Butabarbital
Known Interactor	2891	GRIA2	Butalbital
Known Interactor	2891	GRIA2	Quinidine barbiturate
Known Interactor	2891	GRIA2	Butethal
Known Interactor	2891	GRIA2	Barbital
Known Interactor	2891	GRIA2	Barbituric acid derivative
Known Interactor	2891	GRIA2	(S)-Des-Me-Ampa
Known Interactor	2891	GRIA2	AMPA
Known Interactor	2891	GRIA2	2-Amino-3-(5-Tert-Butyl-3-(Phosphonomethoxy)-4-Isoxazolyl)Propionic Acid
Known Interactor	2891	GRIA2	Iodo-Willardiine
Known Interactor	2891	GRIA2	Fluoro-Willardiine
Known Interactor	2891	GRIA2	Quisqualate
Known Interactor	2891	GRIA2	(S)-2-Amino-3-(1,3,5,7-Pentahydro-2,4-Dioxo-Cyclopenta[E]Pyrimidin-1-Yl) Proionic Acid
Known Interactor	2891	GRIA2	(S)-ATPA
Known Interactor	2891	GRIA2	Dnqx
Known Interactor	2891	GRIA2	Bromo-Willardiine
Known Interactor	2891	GRIA2	Willardiine
Known Interactor	2891	GRIA2	2-Amino-3-(3-Hydroxy-7,8-Dihydro-6h-Cyclohepta[D]-4-Isoxazolyl)Propionic Acid
Known Interactor	2891	GRIA2	THIO-ATPA
Known Interactor	2891	GRIA2	Talampanel
Known Interactor	2891	GRIA2	CX717
Known Interactor	2891	GRIA2	N,N'-[biphenyl-4,4'-diyldi(2R)propane-2,1-diyl]dimethanesulfonamide
Known Interactor	2891	GRIA2	2,3,6A,7,8,9-HEXAHYDRO-11H-[1,4]DIOXINO[2,3-G]PYRROLO[2,1-B][1,3]BENZOXAZIN-11-ONE
Known Interactor	2891	GRIA2	(3S)-3-cyclopentyl-6-methyl-7-[(4-methylpiperazin-1-yl)sulfonyl]-3,4-dihydro-2H-1,2,4-benzothiadiazine 1,1-dioxide
Known Interactor	2891	GRIA2	(3R)-3-cyclopentyl-7-[(4-methylpiperazin-1-yl)sulfonyl]-3,4-dihydro-2H-1,2-benzothiazine 1,1-dioxide
Known Interactor	2891	GRIA2	(3R)-3-cyclopentyl-6-methyl-7-[(4-methylpiperazin-1-yl)sulfonyl]-3,4-dihydro-2H-1,2-benzothiazine 1,1-dioxide
Known Interactor	2902	GRIN1	Dcka, 5,7-Dichlorokynurenic Acid
Known Interactor	2902	GRIN1	D-Serine
Known Interactor	2902	GRIN1	Cycloleucine
Known Interactor	2902	GRIN1	CNS-5161
Known Interactor	2902	GRIN1	Acetylcysteine
Known Interactor	2902	GRIN1	Gavestinel
Known Interactor	2902	GRIN1	Agmatine
Known Interactor	2902	GRIN1	Ifenprodil
Known Interactor	2903	GRIN2A	Tenocyclidine
Known Interactor	2903	GRIN2A	Acetylcysteine
Known Interactor	2903	GRIN2A	Gavestinel
Known Interactor	116443	GRIN3A	Chloroprocaine
Known Interactor	116443	GRIN3A	Tenocyclidine
Known Interactor	116443	GRIN3A	Rolicyclidine
Known Interactor	116443	GRIN3A	Phencyclidine
Known Interactor	116443	GRIN3A	Neramexane
Known Interactor	116443	GRIN3A	Acetylcysteine
Known Interactor	116443	GRIN3A	Gavestinel
Known Interactor	3055	HCK	1-Ter-Butyl-3-P-Tolyl-1h-Pyrazolo[3,4-D]Pyrimidin-4-Ylamine
Known Interactor	3055	HCK	Phosphonotyrosine
Known Interactor	3055	HCK	Quercetin
Known Interactor	55662	HIF1AN	D-tartaric acid
Known Interactor	55662	HIF1AN	N-(carboxycarbonyl)-D-phenylalanine
Known Interactor	3156	HMGCR	NADH
Known Interactor	3156	HMGCR	Coenzyme A
Known Interactor	3156	HMGCR	(S)-Hmg-Coa
Known Interactor	3156	HMGCR	2'-Monophosphoadenosine 5'-Diphosphoribose
Known Interactor	3156	HMGCR	3-Hydroxy-3-Methyl-Glutaric Acid
Known Interactor	3156	HMGCR	1,4-Dithiothreitol
Known Interactor	3156	HMGCR	TAK-475
Known Interactor	3156	HMGCR	SP-01A
Known Interactor	3156	HMGCR	Mevastatin
Known Interactor	3156	HMGCR	7-[3-(4-FLUORO-PHENYL)-1-ISOPROPYL-1H-INDOL-2-YL]-3,5-DIHYDROXY-HEPTANOIC ACID
Known Interactor	11255	HRH3	OBE101
Known Interactor	8517	IKBKG	AGRO100
Known Interactor	8517	IKBKG	MPC-7869
Known Interactor	3717	JAK2	2-(1,1-DIMETHYLETHYL)9-FLUORO-3,6-DIHYDRO-7H-BENZ[H]-IMIDAZ[4,5-F]ISOQUINOLIN-7-ONE
Known Interactor	3717	JAK2	XL019
Known Interactor	3717	JAK2	5-phenyl-1H-indazol-3-amine
Known Interactor	3717	JAK2	4-(3-amino-1H-indazol-5-yl)-N-tert-butylbenzenesulfonamide
Known Interactor	3717	JAK2	4-[(2-{4-[(CYCLOPROPYLCARBAMOYL)AMINO]-1H-PYRAZOL-3-YL}-1H-BENZIMIDAZOL-6-YL)METHYL]MORPHOLIN-4-IUM
Known Interactor	3717	JAK2	3-{(3R,4R)-4-methyl-3-[methyl(7H-pyrrolo[2,3-d]pyrimidin-4-yl)amino]piperidin-1-yl}-3-oxopropanenitrile
Known Interactor	3725	JUN	LGD-1550
Known Interactor	3939	LDHA	NADH
Known Interactor	3939	LDHA	Etheno-Nad
Known Interactor	3939	LDHA	Nicotinamide
Known Interactor	3939	LDHA	Oxamic Acid
Known Interactor	4036	LRP2	Insulin, porcine
Known Interactor	5602	MAPK10	2,6-Dihydroanthra/1,9-Cd/Pyrazol-6-One
Known Interactor	5602	MAPK10	Cyclohexyl-{4-[5-(3,4-Dichlorophenyl)-2-Piperidin-4-Yl-3-Propyl-3h-Imidazol-4-Yl]-Pyrimidin-2-Yl}Amine
Known Interactor	5602	MAPK10	Cyclopropyl-{4-[5-(3,4-Dichlorophenyl)-2-[(1-Methyl)-Piperidin]-4-Yl-3-Propyl-3h-Imidazol-4-Yl]-Pyrimidin-2-Yl}Amine
Known Interactor	5602	MAPK10	9-(4-Hydroxyphenyl)-2,7-Phenanthroline
Known Interactor	5602	MAPK10	Phosphoaminophosphonic Acid-Adenylate Ester
Known Interactor	5602	MAPK10	N-(tert-butyl)-4-[5-(pyridin-2-ylamino)quinolin-3-yl]benzenesulfonamide
Known Interactor	5602	MAPK10	N-BENZYL-4-[4-(3-CHLOROPHENYL)-1H-PYRAZOL-3-YL]-1H-PYRROLE-2-CARBOXAMIDE
Known Interactor	5602	MAPK10	N-(3-cyano-4,5,6,7-tetrahydro-1-benzothien-2-yl)-2-fluorobenzamide
Known Interactor	5602	MAPK10	4-{[5-chloro-4-(1H-indol-3-yl)pyrimidin-2-yl]amino}-N-ethylpiperidine-1-carboxamide
Known Interactor	5602	MAPK10	(3Z)-1-[(6-fluoro-4H-1,3-benzodioxin-8-yl)methyl]-4-[(E)-2-phenylethenyl]-1H-indole-2,3-dione 3-oxime
Known Interactor	5602	MAPK10	(3E)-5-fluoro-1-[(6-fluoro-4H-1,3-benzodioxin-8-yl)methyl]-1H-indole-2,3-dione 3-oxime
Known Interactor	5602	MAPK10	(3Z)-1-[(6-fluoro-4H-1,3-benzodioxin-8-yl)methyl]-4-phenyl-1H-indole-2,3-dione 3-oxime
Known Interactor	5602	MAPK10	5-bromo-N-(3-chloro-2-(4-(prop-2-ynyl)piperazin-1-yl)phenyl)furan-2-carboxamide
Known Interactor	5602	MAPK10	N-cyclohexyl-4-imidazo[1,2-a]pyridin-3-yl-N-methylpyrimidin-2-amine
Known Interactor	5602	MAPK10	N-{2'-[(4-FLUOROPHENYL)AMINO]-4,4'-BIPYRIDIN-2-YL}-4-METHOXYCYCLOHEXANECARBOXAMIDE
Known Interactor	5602	MAPK10	2-{4-[(4-imidazo[1,2-a]pyridin-3-ylpyrimidin-2-yl)amino]piperidin-1-yl}-N-methylacetamide
Known Interactor	5602	MAPK10	1-(3-bromophenyl)-7-chloro-6-methoxy-3,4-dihydroisoquinoline
Known Interactor	4193	MDM2	Cis-[4,5-Bis-(4-Bromophenyl)-2-(2-Ethoxy-4-Methoxyphenyl)-4,5-Dihydroimidazol-1-Yl]-[4-(2-Hydroxyethyl)Piperazin-1-Yl]Methanone
Known Interactor	4193	MDM2	Cis-[4,5-Bis-(4-Chlorophenyl)-2-(2-Isopropoxy-4-Methoxyphenyl)-4,5-Dihyd Roimidazol-1-Yl]-Piperazin-1-Yl-Methanone
Known Interactor	4200	ME2	NADH
Known Interactor	4200	ME2	Fumarate
Known Interactor	4200	ME2	Malate Ion
Known Interactor	4200	ME2	Alpha-Ketomalonic Acid
Known Interactor	4200	ME2	Tartronate
Known Interactor	4548	MTR	Tetrahydrofolic acid
Known Interactor	56901	NDUFA4L2	NADH
Known Interactor	4842	NOS1	L-Citrulline
Known Interactor	4842	NOS1	L-N(Omega)-Nitroarginine-2,4-L-Diaminobutyric Amide
Known Interactor	4842	NOS1	Formic Acid
Known Interactor	4842	NOS1	3-Bromo-7-Nitroindazole
Known Interactor	4842	NOS1	N-{(4s)-4-Amino-5-[(2-Aminoethyl)Amino]Pentyl}-N'-Nitroguanidine
Known Interactor	4842	NOS1	N-(3-(Aminomethyl)Benzyl)Acetamidine
Known Interactor	4842	NOS1	L-N(Omega)-Nitroarginine-(4r)-Amino-L-Proline Amide
Known Interactor	4842	NOS1	N-Isopropyl-N'-Hydroxyguanidine
Known Interactor	4842	NOS1	N-Omega-Propyl-L-Arginine
Known Interactor	4842	NOS1	(6r,1'r,2's)-5,6,7,8 Tetrahydrobiopterin
Known Interactor	4842	NOS1	N-Butyl-N'-Hydroxyguanidine
Known Interactor	4842	NOS1	S-Ethyl-N-[4-(Trifluoromethyl)Phenyl]Isothiourea
Known Interactor	4842	NOS1	N-Omega-Hydroxy-L-Arginine
Known Interactor	4842	NOS1	Flavin adenine dinucleotide
Known Interactor	4842	NOS1	Riboflavin Monophosphate
Known Interactor	4842	NOS1	N-(4-(2-((3-Chlorophenylmethyl)Amino)Ethyl)Phenyl)-2-Thiophecarboxamidine
Known Interactor	4842	NOS1	2'-Monophosphoadenosine 5'-Diphosphoribose
Known Interactor	4842	NOS1	S-Ethyl-N-Phenyl-Isothiourea
Known Interactor	4842	NOS1	N5-(1-Imino-3-Butenyl)-L-Ornithine
Known Interactor	4842	NOS1	5-N-Allyl-Arginine
Known Interactor	4842	NOS1	Nitroarginine
Known Interactor	4842	NOS1	NXN-188
Known Interactor	4842	NOS1	N-{(3S,4S)-4-[(6-AMINO-4-METHYLPYRIDIN-2-YL)METHYL]PYRROLIDIN-3-YL}-N'-(4-CHLOROBENZYL)ETHANE-1,2-DIAMINE
Known Interactor	4842	NOS1	N-{(3R,4S)-4-[(6-amino-4-methylpyridin-2-yl)methyl]pyrrolidin-3-yl}-N'-(3-chlorobenzyl)ethane-1,2-diamine
Known Interactor	4852	NPY	Alpha-Aminoisobutyric Acid
Known Interactor	4852	NPY	L-Tyrosinamide
Known Interactor	1728	NQO1	Duroquinone
Known Interactor	1728	NQO1	3-Hydroxymethyl-5-Aziridinyl-1methyl-2-[1h-Indole-4,7-Dione]-Propanol
Known Interactor	1728	NQO1	5-Methoxy-1,2-Dimethyl-3-(4-Nitrophenoxymethyl)Indole-4,7-Dione
Known Interactor	1728	NQO1	Cibacron Blue
Known Interactor	1728	NQO1	Flavin adenine dinucleotide
Known Interactor	1728	NQO1	5-Methoxy-1,2-Dimethyl-3-(Phenoxymethyl)Indole-4,7-Dione
Known Interactor	1728	NQO1	2,5-Diaziridin-1-Yl-3-(Hydroxymethyl)-6-Methylcyclohexa-2,5-Diene-1,4-Dione
Known Interactor	1728	NQO1	Bishydroxy[2h-1-Benzopyran-2-One,1,2-Benzopyrone]
Known Interactor	1728	NQO1	3-(HYDROXYMETHYL)-1-METHYL-5-(2-METHYLAZIRIDIN-1-YL)-2-PHENYL-1H-INDOLE-4,7-DIONE
Known Interactor	7376	NR1H2	(3-{3-[[2-Chloro-3-(Trifluoromethyl)Benzyl](2,2-Diphenylethyl)Amino]Propoxy}Phenyl)Acetic Acid
Known Interactor	7376	NR1H2	Benzenesulfonyl
Known Interactor	7376	NR1H2	N-(2,2,2-TRIFLUOROETHYL)-N-{4-[2,2,2-TRIFLUORO-1-HYDROXY-1-(TRIFLUOROMETHYL)ETHYL]PHENYL}BENZENESULFONAMIDE
Known Interactor	7376	NR1H2	1,1,1,3,3,3-HEXAFLUORO-2-{4-[(2,2,2-TRIFLUOROETHYL)AMINO]PHENYL}PROPAN-2-OL
Known Interactor	2908	NR3C1	Flumethasone Pivalate
Known Interactor	2908	NR3C1	Hydrocortamate
Known Interactor	2908	NR3C1	Flurandrenolide
Known Interactor	2908	NR3C1	Methylprednisolone
Known Interactor	2908	NR3C1	Cortisone acetate
Known Interactor	2908	NR3C1	Hexane-1,6-Diol
Known Interactor	2908	NR3C1	ORG-34517
Known Interactor	5053	PAH	L-Phenylalanine
Known Interactor	5053	PAH	Quinonoid 7,8-Tetrahydrobiopterin
Known Interactor	5053	PAH	(6r,1'r,2's)-5,6,7,8 Tetrahydrobiopterin
Known Interactor	5053	PAH	Beta(2-Thienyl)Alanine
Known Interactor	5053	PAH	7,8-Dihydrobiopterin
Known Interactor	5053	PAH	Norleucine
Known Interactor	5053	PAH	Droxidopa
Known Interactor	11315	PARK7	Double Oxidized Cysteine
Known Interactor	5241	PGR	Medroxyprogesterone Acetate
Known Interactor	5241	PGR	Ethynodiol
Known Interactor	5241	PGR	Drospirenone
Known Interactor	5241	PGR	Methyltrienolone
Known Interactor	5241	PGR	Tanaproget
Known Interactor	5241	PGR	Proellex
Known Interactor	5241	PGR	CDB-2914
Known Interactor	5465	PPARA	Deoxy-Bigchap
Known Interactor	5465	PPARA	Reglixane
Known Interactor	5465	PPARA	GFT505
Known Interactor	5465	PPARA	2-METHYL-2-(4-{[({4-METHYL-2-[4-(TRIFLUOROMETHYL)PHENYL]-1,3-THIAZOL-5-YL}CARBONYL)AMINO]METHYL}PHENOXY)PROPANOIC ACID
Known Interactor	5465	PPARA	3-{5-methoxy-1-[(4-methoxyphenyl)sulfonyl]-1H-indol-3-yl}propanoic acid
Known Interactor	5465	PPARA	Aleglitazar
Known Interactor	5576	PRKAR2A	GEM-231
Known Interactor	5578	PRKCA	Phosphatidylserine
Known Interactor	5578	PRKCA	Ellagic Acid
Known Interactor	5580	PRKCD	13-Acetylphorbol
Known Interactor	5625	PRODH	L-Proline
Known Interactor	10728	PTGES3	Grn163l
Known Interactor	5747	PTK2	7-PYRIDIN-2-YL-N-(3,4,5-TRIMETHOXYPHENYL)-7H-PYRROLO[2,3-D]PYRIMIDIN-2-AMINE
Known Interactor	5747	PTK2	2-({5-CHLORO-2-[(2-METHOXY-4-MORPHOLIN-4-YLPHENYL)AMINO]PYRIMIDIN-4-YL}AMINO)-N-METHYLBENZAMIDE
Known Interactor	2185	PTK2B	Genistein
Known Interactor	2185	PTK2B	4-{[4-{[(1R,2R)-2-(dimethylamino)cyclopentyl]amino}-5-(trifluoromethyl)pyrimidin-2-yl]amino}-N-methylbenzenesulfonamide
Known Interactor	5888	RAD51	Phosphoaminophosphonic Acid-Adenylate Ester
Known Interactor	5888	RAD51	MP470
Known Interactor	5925	RB1	Insulin, porcine
Known Interactor	6093	ROCK1	HYDROXYFASUDIL
Known Interactor	6093	ROCK1	(S)-2-METHYL-1-[(4-METHYL-5-ISOQUINOLINE)SULFONYL]-HOMOPIPERAZINE
Known Interactor	6093	ROCK1	5-(1,4-DIAZEPAN-1-SULFONYL)ISOQUINOLINE
Known Interactor	6093	ROCK1	(R)-TRANS-4-(1-AMINOETHYL)-N-(4-PYRIDYL) CYCLOHEXANECARBOXAMIDE
Known Interactor	1468	SLC25A10	Succinic acid
Known Interactor	6531	SLC6A3	Trimipramine
Known Interactor	6531	SLC6A3	Phenmetrazine
Known Interactor	6531	SLC6A3	Benzphetamine
Known Interactor	6531	SLC6A3	Chloroprocaine
Known Interactor	6531	SLC6A3	Escitalopram
Known Interactor	6531	SLC6A3	Lisdexamfetamine
Known Interactor	6531	SLC6A3	Ephedra
Known Interactor	6531	SLC6A3	MMDA
Known Interactor	6531	SLC6A3	3,4-Methylenedioxymethamphetamine
Known Interactor	6531	SLC6A3	Fencamfamine
Known Interactor	6531	SLC6A3	4-Methoxyamphetamine
Known Interactor	6531	SLC6A3	Altropane
Known Interactor	6647	SOD1	S-Oxy Cysteine
Known Interactor	6647	SOD1	Arimoclomol
Known Interactor	8803	SUCLA2	Succinic acid
Known Interactor	6898	TAT	L-Phenylalanine
Known Interactor	6898	TAT	L-Tyrosine
Known Interactor	6915	TBXA2R	Ridogrel
Known Interactor	7015	TERT	GV1001
Known Interactor	7015	TERT	Grn163l
Known Interactor	7068	THRB	Liotrix
Known Interactor	7068	THRB	[3,5-Dibromo-4-(4-Hydroxy-3-Phenethylcarbamoyl-Phenoxy)-Phenyl]-Acetic Acid
Known Interactor	7068	THRB	3,5-Dichloro-4-[(4-Hydroxy-3-Isopropylphenoxy)Phenylacetic Acid
Known Interactor	7068	THRB	2-[4-(4-Hydroxy-3-Isopropyl-Phenoxy)-3,5-Dimethyl-Phenyl]-2h-[1,2,4]Triazine-3,5-Dione
Known Interactor	7068	THRB	[4-(4-Hydroxy-3-Iodo-Phenoxy)-3,5-Diiodo-Phenyl]-Acetic Acid
Known Interactor	7068	THRB	GC-24
Known Interactor	7068	THRB	KB2115
Known Interactor	7068	THRB	MB07811
Known Interactor	7068	THRB	{4-[4-hydroxy-3-(1-methylethyl)benzyl]-3,5-dimethylphenoxy}acetic acid
Known Interactor	7068	THRB	1-(4-HEXYLPHENYL)PROP-2-EN-1-ONE
Known Interactor	10188	TNK2	Adenosine triphosphate
Known Interactor	10188	TNK2	Debromohymenialdisine
Known Interactor	7137	TNNI3	N-(6-Aminohexyl)-5-Chloro-1-Naphthalenesulfonamide
Known Interactor	7157	TP53	AZD 3355
Known Interactor	7157	TP53	1-(9-ethyl-9H-carbazol-3-yl)-N-methylmethanamine
Known Interactor	7278	TUBA3C	Epothilone D
Known Interactor	7278	TUBA3C	Epothilone B
Known Interactor	7278	TUBA3C	CYT997
Known Interactor	203068	TUBB	Epothilone D
Known Interactor	203068	TUBB	Epothilone B
Known Interactor	203068	TUBB	CYT997
Known Interactor	203068	TUBB	CA4P
Known Interactor	203068	TUBB	ZEN-012
Known Interactor	7416	VDAC1	Dihydroxyaluminium
Known Interactor	331	XIAP	1-[3,3-Dimethyl-2-(2-Methylamino-Propionylamino)-Butyryl]-Pyrrolidine-2-Carboxylic Acid(1,2,3,4-Tetrahydro-Naphthalen-1-Yl)-Amide
Known Interactor	331	XIAP	N-METHYLALANYL-3-METHYLVALYL-4-PHENOXY-N-(1,2,3,4-TETRAHYDRONAPHTHALEN-1-YL)PROLINAMIDE

## Sheet: Novel Interactors
Gene Type	Entrez ID	Symbol	Drug	Category
Novel Interactor	126	ADH1C	Cholic Acid	A
Novel Interactor	121642	ALKBH2	Vitamin C	A
Novel Interactor	834	CASP1	Minocycline	A
Novel Interactor	1066	CES1	L-Carnitine	A
Novel Interactor	1066	CES1	Cholic Acid	A
Novel Interactor	55584	CHRNA9	Nicotine	A
Novel Interactor	2247	FGF2	Sucralfate	A
Novel Interactor	2731	GLDC	Pyridoxal Phosphate	A
Novel Interactor	2731	GLDC	Pyridoxal Phosphate	A
Novel Interactor	2806	GOT2	Pyridoxal Phosphate	A
Novel Interactor	2806	GOT2	Pyridoxal Phosphate	A
Novel Interactor	2806	GOT2	L-Glutamic Acid	A
Novel Interactor	3141	HLCS	Biotin	A
Novel Interactor	4191	MDH2	Citric Acid	A
Novel Interactor	55191	NADSYN1	L-Glutamic Acid	A
Novel Interactor	26873	OPLAH	L-Glutamic Acid	A
Novel Interactor	64175	P3H1	Vitamin C	A
Novel Interactor	10993	SDS	Pyridoxal Phosphate	A
Novel Interactor	10993	SDS	Pyridoxal Phosphate	A
Novel Interactor	51091	SEPSECS	Pyridoxal Phosphate	A
Novel Interactor	51091	SEPSECS	Pyridoxal Phosphate	A
Novel Interactor	123096	SLC25A29	L-Carnitine	A
Novel Interactor	6530	SLC6A2	Phentermine	A
Novel Interactor	6530	SLC6A2	Mazindol	A
Novel Interactor	6530	SLC6A2	Diethylpropion	A
Novel Interactor	6530	SLC6A2	Sibutramine	A
Novel Interactor	6541	SLC7A1	L-Ornithine	A
Novel Interactor	55304	SPTLC3	Pyridoxal Phosphate	A
Novel Interactor	55304	SPTLC3	Pyridoxal Phosphate	A
Novel Interactor	7421	VDR	Calcitriol	A
Novel Interactor	7421	VDR	Calcidiol	A
Novel Interactor	7421	VDR	Ergocalciferol	A
Novel Interactor	7421	VDR	Cholecalciferol	A
Novel Interactor	7421	VDR	Dihydrotachysterol	A
Novel Interactor	7421	VDR	Alfacalcidol	A
Novel Interactor	2353	FOS	Nadroparin	B
Novel Interactor	2731	GLDC	Glycine	B
Novel Interactor	2731	GLDC	Glycine	B
Novel Interactor	2806	GOT2	L-Aspartic Acid	B
Novel Interactor	4835	NQO2	Menadione	B
Novel Interactor	5740	PTGIS	Epoprostenol	B
Novel Interactor	6541	SLC7A1	L-Lysine	B
Novel Interactor	6541	SLC7A1	L-Arginine	B
Novel Interactor	8913	CACNA1G	Spironolactone	C
Novel Interactor	8913	CACNA1G	Verapamil	C
Novel Interactor	8913	CACNA1G	Mibefradil	C
Novel Interactor	8911	CACNA1I	Spironolactone	C
Novel Interactor	8911	CACNA1I	Verapamil	C
Novel Interactor	8911	CACNA1I	Mibefradil	C
Novel Interactor	1066	CES1	Probucol	C
Novel Interactor	1066	CES1	Cyclandelate	C
Novel Interactor	55584	CHRNA9	Nicotine	C
Novel Interactor	55584	CHRNA9	Nicotine	C
Novel Interactor	1152	CKB	Creatine	C
Novel Interactor	2247	FGF2	Pentosan Polysulfate	C
Novel Interactor	3269	HRH1	Loratadine	C
Novel Interactor	3269	HRH1	Tolazoline	C
Novel Interactor	4882	NPR2	Erythrityl Tetranitrate	C
Novel Interactor	4882	NPR2	Nesiritide	C
Novel Interactor	5296	PIK3R2	Isoprenaline	C
Novel Interactor	6530	SLC6A2	Dopamine	C
Novel Interactor	6530	SLC6A2	Guanethidine	C
Novel Interactor	6530	SLC6A2	Ephedrine	C
Novel Interactor	6530	SLC6A2	Debrisoquin	C
Novel Interactor	6716	SRD5A2	Spironolactone	C
Novel Interactor	124	ADH1A	Ethanol	D
Novel Interactor	124	ADH1A	Ethanol	D
Novel Interactor	126	ADH1C	Ethanol	D
Novel Interactor	126	ADH1C	Ethanol	D
Novel Interactor	3269	HRH1	Clemastine	D
Novel Interactor	3269	HRH1	Tripelennamine	D
Novel Interactor	3269	HRH1	Promethazine	D
Novel Interactor	3269	HRH1	Diphenhydramine	D
Novel Interactor	3269	HRH1	Diphenhydramine	D
Novel Interactor	3269	HRH1	Mepyramine	D
Novel Interactor	3269	HRH1	Chloropyramine	D
Novel Interactor	3269	HRH1	Dimetindene	D
Novel Interactor	3269	HRH1	Isothipendyl	D
Novel Interactor	5296	PIK3R2	Isoprenaline	D
Novel Interactor	6541	SLC7A1	L-Ornithine	D
Novel Interactor	6716	SRD5A2	Azelaic Acid	D
Novel Interactor	6716	SRD5A2	Finasteride	D
Novel Interactor	7299	TYR	Azelaic Acid	D
Novel Interactor	7299	TYR	Monobenzone	D
Novel Interactor	7421	VDR	Calcitriol	D
Novel Interactor	7421	VDR	Calcipotriol	D
Novel Interactor	121642	ALKBH2	Vitamin C	G
Novel Interactor	64175	P3H1	Vitamin C	G
Novel Interactor	6716	SRD5A2	Dutasteride	G
Novel Interactor	6716	SRD5A2	Finasteride	G
Novel Interactor	6752	SSTR2	Octreotide	H
Novel Interactor	6752	SSTR2	Vapreotide	H
Novel Interactor	6752	SSTR2	Pasireotide	H
Novel Interactor	7421	VDR	Paricalcitol	H
Novel Interactor	834	CASP1	Minocycline	J
Novel Interactor	1066	CES1	Oseltamivir	J
Novel Interactor	916	CD3E	Muromonab	L
Novel Interactor	917	CD3G	Muromonab	L
Novel Interactor	941	CD80	Abatacept	L
Novel Interactor	941	CD80	Belatacept	L
Novel Interactor	2247	FGF2	Sirolimus	L
Novel Interactor	3561	IL2RG	Denileukin diftitox	L
Novel Interactor	3561	IL2RG	Aldesleukin	L
Novel Interactor	5004	ORM1	Thalidomide	L
Novel Interactor	5170	PDPK1	Celecoxib	L
Novel Interactor	23649	POLA2	Dacarbazine	L
Novel Interactor	3269	HRH1	Tolazoline	M
Novel Interactor	3269	HRH1	Orphenadrine	M
Novel Interactor	5170	PDPK1	Celecoxib	M
Novel Interactor	5740	PTGIS	Phenylbutazone	M
Novel Interactor	5740	PTGIS	Phenylbutazone	M
Novel Interactor	6530	SLC6A2	Orphenadrine	M
Novel Interactor	8913	CACNA1G	Trimethadione	N
Novel Interactor	8913	CACNA1G	Cinnarizine	N
Novel Interactor	8913	CACNA1G	Ethosuximide	N
Novel Interactor	8913	CACNA1G	Zonisamide	N
Novel Interactor	8913	CACNA1G	Flunarizine	N
Novel Interactor	8913	CACNA1G	Methsuximide	N
Novel Interactor	8911	CACNA1I	Cinnarizine	N
Novel Interactor	8911	CACNA1I	Paramethadione	N
Novel Interactor	8911	CACNA1I	Zonisamide	N
Novel Interactor	8911	CACNA1I	Flunarizine	N
Novel Interactor	55584	CHRNA9	Nicotine	N
Novel Interactor	55584	CHRNA9	Galantamine	N
Novel Interactor	3269	HRH1	Citalopram	N
Novel Interactor	3269	HRH1	Citalopram	N
Novel Interactor	3269	HRH1	Benzatropine	N
Novel Interactor	3269	HRH1	Ziprasidone	N
Novel Interactor	3269	HRH1	Amitriptyline	N
Novel Interactor	3269	HRH1	Olanzapine	N
Novel Interactor	3269	HRH1	Clozapine	N
Novel Interactor	3269	HRH1	Mirtazapine	N
Novel Interactor	3269	HRH1	Loxapine	N
Novel Interactor	3269	HRH1	Promazine	N
Novel Interactor	3269	HRH1	Promazine	N
Novel Interactor	3269	HRH1	Promazine	N
Novel Interactor	3269	HRH1	Promazine	N
Novel Interactor	3269	HRH1	Promazine	N
Novel Interactor	3269	HRH1	Imipramine	N
Novel Interactor	3269	HRH1	Imipramine	N
Novel Interactor	3269	HRH1	Imipramine	N
Novel Interactor	3269	HRH1	Nortriptyline	N
Novel Interactor	3269	HRH1	Amoxapine	N
Novel Interactor	3269	HRH1	Hydroxyzine	N
Novel Interactor	3269	HRH1	Cinnarizine	N
Novel Interactor	3269	HRH1	Trazodone	N
Novel Interactor	3269	HRH1	Risperidone	N
Novel Interactor	3269	HRH1	Propiomazine	N
Novel Interactor	3269	HRH1	Maprotiline	N
Novel Interactor	3269	HRH1	Doxepin	N
Novel Interactor	3269	HRH1	Desipramine	N
Novel Interactor	3269	HRH1	Orphenadrine	N
Novel Interactor	3269	HRH1	Quetiapine	N
Novel Interactor	3269	HRH1	Aripiprazole	N
Novel Interactor	3269	HRH1	Chlorprothixene	N
Novel Interactor	3269	HRH1	Paliperidone	N
Novel Interactor	3269	HRH1	Zuclopenthixol	N
Novel Interactor	3269	HRH1	Flunarizine	N
Novel Interactor	3269	HRH1	Iloperidone	N
Novel Interactor	3269	HRH1	Mianserin	N
Novel Interactor	3269	HRH1	Asenapine	N
Novel Interactor	3269	HRH1	Betahistine	N
Novel Interactor	4835	NQO2	Melatonin	N
Novel Interactor	5004	ORM1	Oxycodone	N
Novel Interactor	6530	SLC6A2	Amphetamine	N
Novel Interactor	6530	SLC6A2	Tramadol	N
Novel Interactor	6530	SLC6A2	Reboxetine	N
Novel Interactor	6530	SLC6A2	Venlafaxine	N
Novel Interactor	6530	SLC6A2	Venlafaxine	N
Novel Interactor	6530	SLC6A2	Atomoxetine	N
Novel Interactor	6530	SLC6A2	Amitriptyline	N
Novel Interactor	6530	SLC6A2	Protriptyline	N
Novel Interactor	6530	SLC6A2	Mirtazapine	N
Novel Interactor	6530	SLC6A2	Loxapine	N
Novel Interactor	6530	SLC6A2	Methylphenidate	N
Novel Interactor	6530	SLC6A2	Pethidine	N
Novel Interactor	6530	SLC6A2	Imipramine	N
Novel Interactor	6530	SLC6A2	Imipramine	N
Novel Interactor	6530	SLC6A2	Imipramine	N
Novel Interactor	6530	SLC6A2	Duloxetine	N
Novel Interactor	6530	SLC6A2	Nortriptyline	N
Novel Interactor	6530	SLC6A2	Amoxapine	N
Novel Interactor	6530	SLC6A2	Ergotamine	N
Novel Interactor	6530	SLC6A2	Paroxetine	N
Novel Interactor	6530	SLC6A2	Cocaine	N
Novel Interactor	6530	SLC6A2	Maprotiline	N
Novel Interactor	6530	SLC6A2	Doxepin	N
Novel Interactor	6530	SLC6A2	Nefazodone	N
Novel Interactor	6530	SLC6A2	Desipramine	N
Novel Interactor	6530	SLC6A2	Bupropion	N
Novel Interactor	6530	SLC6A2	Orphenadrine	N
Novel Interactor	6530	SLC6A2	Ketamine	N
Novel Interactor	6530	SLC6A2	Ketamine	N
Novel Interactor	6530	SLC6A2	Clomipramine	N
Novel Interactor	6530	SLC6A2	Ginkgo biloba	N
Novel Interactor	6530	SLC6A2	Dextroamphetamine	N
Novel Interactor	6530	SLC6A2	Methamphetamine	N
Novel Interactor	6530	SLC6A2	Nomifensine	N
Novel Interactor	6530	SLC6A2	Amineptine	N
Novel Interactor	6530	SLC6A2	Milnacipran	N
Novel Interactor	6530	SLC6A2	Mianserin	N
Novel Interactor	6530	SLC6A2	Tapentadol	N
Novel Interactor	6530	SLC6A2	Dexmethylphenidate	N
Novel Interactor	4835	NQO2	Primaquine	P
Novel Interactor	6541	SLC7A1	L-Ornithine	P
Novel Interactor	2353	FOS	Pseudoephedrine	R
Novel Interactor	3269	HRH1	Clemastine	R
Novel Interactor	3269	HRH1	Cetirizine	R
Novel Interactor	3269	HRH1	Cetirizine	R
Novel Interactor	3269	HRH1	Terfenadine	R
Novel Interactor	3269	HRH1	Buclizine	R
Novel Interactor	3269	HRH1	Doxylamine	R
Novel Interactor	3269	HRH1	Dexbrompheniramine	R
Novel Interactor	3269	HRH1	Triprolidine	R
Novel Interactor	3269	HRH1	Cyproheptadine	R
Novel Interactor	3269	HRH1	Loratadine	R
Novel Interactor	3269	HRH1	Loratadine	R
Novel Interactor	3269	HRH1	Astemizole	R
Novel Interactor	3269	HRH1	Azatadine	R
Novel Interactor	3269	HRH1	Meclizine	R
Novel Interactor	3269	HRH1	Carbinoxamine	R
Novel Interactor	3269	HRH1	Epinastine	R
Novel Interactor	3269	HRH1	Olopatadine	R
Novel Interactor	3269	HRH1	Tripelennamine	R
Novel Interactor	3269	HRH1	Brompheniramine	R
Novel Interactor	3269	HRH1	Methdilazine	R
Novel Interactor	3269	HRH1	Ketotifen	R
Novel Interactor	3269	HRH1	Fexofenadine	R
Novel Interactor	3269	HRH1	Azelastine	R
Novel Interactor	3269	HRH1	Azelastine	R
Novel Interactor	3269	HRH1	Dimenhydrinate	R
Novel Interactor	3269	HRH1	Promethazine	R
Novel Interactor	3269	HRH1	Promethazine	R
Novel Interactor	3269	HRH1	Mequitazine	R
Novel Interactor	3269	HRH1	Levocabastine	R
Novel Interactor	3269	HRH1	Chlorphenamine	R
Novel Interactor	3269	HRH1	Chlorphenamine	R
Novel Interactor	3269	HRH1	Diphenylpyraline	R
Novel Interactor	3269	HRH1	Cyclizine	R
Novel Interactor	3269	HRH1	Cyclizine	R
Novel Interactor	3269	HRH1	Alimemazine	R
Novel Interactor	3269	HRH1	Phenindamine	R
Novel Interactor	3269	HRH1	Pheniramine	R
Novel Interactor	3269	HRH1	Mepyramine	R
Novel Interactor	3269	HRH1	Antazoline	R
Novel Interactor	3269	HRH1	Chloropyramine	R
Novel Interactor	3269	HRH1	Dimetindene	R
Novel Interactor	3269	HRH1	Isothipendyl	R
Novel Interactor	6530	SLC6A2	Dextromethorphan	R
Novel Interactor	6530	SLC6A2	Pseudoephedrine	R
Novel Interactor	6530	SLC6A2	Cocaine	R
Novel Interactor	6530	SLC6A2	Chlorphenamine	R
Novel Interactor	6530	SLC6A2	Chlorphenamine	R
Novel Interactor	6530	SLC6A2	Ephedrine	R
Novel Interactor	6530	SLC6A2	Ephedrine	R
Novel Interactor	6530	SLC6A2	Ephedrine	R
Novel Interactor	121642	ALKBH2	Vitamin C	S
Novel Interactor	3269	HRH1	Epinastine	S
Novel Interactor	3269	HRH1	Olopatadine	S
Novel Interactor	3269	HRH1	Ketotifen	S
Novel Interactor	3269	HRH1	Azelastine	S
Novel Interactor	3269	HRH1	Emedastine	S
Novel Interactor	3269	HRH1	Levocabastine	S
Novel Interactor	64175	P3H1	Vitamin C	S
Novel Interactor	6530	SLC6A2	Cocaine	S
Novel Interactor	6530	SLC6A2	Cocaine	S
Novel Interactor	6530	SLC6A2	Guanethidine	S
Novel Interactor	6530	SLC6A2	Ephedrine	S
Novel Interactor	124	ADH1A	Ethanol	V
Novel Interactor	124	ADH1A	Ethanol	V
Novel Interactor	124	ADH1A	Fomepizole	V
Novel Interactor	126	ADH1C	Ethanol	V
Novel Interactor	126	ADH1C	Ethanol	V
Novel Interactor	126	ADH1C	Fomepizole	V
Novel Interactor	2264	FGFR4	Palifermin	V
Novel Interactor	2878	GPX3	Glutathione	V
Novel Interactor	3269	HRH1	Histamine Phosphate	V
Novel Interactor	3269	HRH1	Diphenylpyraline	V
Novel Interactor	3269	HRH1	Diphenylpyraline	V
Novel Interactor	39	ACAT2	S-Hydroxycysteine	Unknown
Novel Interactor	39	ACAT2	Coenzyme A	Unknown
Novel Interactor	124	ADH1A	NADH	Unknown
Novel Interactor	124	ADH1A	4-Iodopyrazole	Unknown
Novel Interactor	124	ADH1A	N-Cyclopentyl-N-Cyclobutylformamide	Unknown
Novel Interactor	126	ADH1C	NADH	Unknown
Novel Interactor	126	ADH1C	2,3,4,5,6-Pentafluorobenzyl Alcohol	Unknown
Novel Interactor	126	ADH1C	N-1-Methylheptylformamide	Unknown
Novel Interactor	126	ADH1C	2-Ethoxyethanol	Unknown
Novel Interactor	126	ADH1C	4-Iodopyrazole	Unknown
Novel Interactor	126	ADH1C	Pyrazole	Unknown
Novel Interactor	126	ADH1C	Para-Bromobenzyl Alcohol	Unknown
Novel Interactor	126	ADH1C	3-Butylthiolane 1-Oxide	Unknown
Novel Interactor	126	ADH1C	5-Beta-D-Ribofuranosylnicotinamide Adenine Dinucleotide	Unknown
Novel Interactor	126	ADH1C	(R)-N-(1-Methyl-Hexyl)-Formamide	Unknown
Novel Interactor	126	ADH1C	Trifluoroethanol	Unknown
Novel Interactor	126	ADH1C	Cyclohexylformamide	Unknown
Novel Interactor	126	ADH1C	Cpad	Unknown
Novel Interactor	126	ADH1C	N-Formylpiperidine	Unknown
Novel Interactor	126	ADH1C	2,3-Difluorobenzyl Alcohol	Unknown
Novel Interactor	126	ADH1C	2,4-Difluorobenzyl Alcohol 2,4-Difluoro-1-(Hydroxymethyl)Benzene	Unknown
Novel Interactor	501	ALDH7A1	NADH	Unknown
Novel Interactor	572	BAD	ABT-263	Unknown
Novel Interactor	823	CAPN1	N-[N-[1-Hydroxycarboxyethyl-Carbonyl]Leucylamino-Butyl]-Guanidine	Unknown
Novel Interactor	823	CAPN1	CBZ-LEU-LEU-TYR-CH2F	Unknown
Novel Interactor	823	CAPN1	(2S)-4-METHYL-2-(3-PHENYLTHIOUREIDO)-N-((3S)-TETRAHYDRO-2-HYDROXY-3-FURANYL)PENTANAMIDE	Unknown
Novel Interactor	834	CASP1	Pralnacasan	Unknown
Novel Interactor	834	CASP1	LAX-101	Unknown
Novel Interactor	834	CASP1	IDN-6556	Unknown
Novel Interactor	834	CASP1	VX-765	Unknown
Novel Interactor	834	CASP1	1-METHYL-3-TRIFLUOROMETHYL-1H-THIENO[2,3-C]PYRAZOLE-5-CARBOXYLIC ACID (2-MERCAPTO-ETHYL)-AMIDE	Unknown
Novel Interactor	834	CASP1	3-[2-(2-BENZYLOXYCARBONYLAMINO-3-METHYL-BUTYRYLAMINO)-PROPIONYLAMINO]-4-OXO-PENTANOIC ACID	Unknown
Novel Interactor	834	CASP1	3-{6-[(8-HYDROXY-QUINOLINE-2-CARBONYL)-AMINO]-2-THIOPHEN-2-YL-HEXANOYLAMINO}-4-OXO-BUTYRI ACID	Unknown
Novel Interactor	945	CD33	Gemtuzumab ozogamicin	Unknown
Novel Interactor	941	CD80	Galiximab	Unknown
Novel Interactor	1066	CES1	Hydroxy-Phenyl-Acetic Acid 8-Methyl-8-Aza-Bicyclo[3.2.1]Oct-3-Yl Ester	Unknown
Novel Interactor	1066	CES1	4-Piperidino-Piperidine	Unknown
Novel Interactor	1066	CES1	O-Sialic Acid	Unknown
Novel Interactor	1066	CES1	N-Methylnaloxonium	Unknown
Novel Interactor	1066	CES1	Thenoyltrifluoroacetone	Unknown
Novel Interactor	1066	CES1	(1R)-1,2,2-TRIMETHYLPROPYL (R)-METHYLPHOSPHINATE	Unknown
Novel Interactor	1066	CES1	(1S,7S,8S,8AR)-1,2,3,7,8,8A-HEXAHYDRO-7-METHYL-8-[2-[(2R,4R)-TETRAHYDRO-4-HY DROXY-6-OXO-2H-PYRAN-2-YL]ETHYL]-1-NAPHTHALENOL	Unknown
Novel Interactor	55584	CHRNA9	ATG003	Unknown
Novel Interactor	55584	CHRNA9	Lobeline	Unknown
Novel Interactor	55584	CHRNA9	RPI-78M	Unknown
Novel Interactor	55584	CHRNA9	Tetraethylammonium	Unknown
Novel Interactor	1513	CTSK	[1-(4-Fluorobenzyl)Cyclobutyl]Methyl (1s)-1-[Oxo(1h-Pyrazol-5-Ylamino)Acetyl]Pentylcarbamate	Unknown
Novel Interactor	1513	CTSK	3-amino-5-phenylpentane	Unknown
Novel Interactor	1513	CTSK	1-[N[(Phenylmethoxy)Carbonyl]-L-Leucyl-4-[[N/N-[(Phenylmethoxy)Carbonyl]-/Nl-Leucyl]Amino]-3-Pyrrolidinone/N	Unknown
Novel Interactor	1513	CTSK	N2-[(benzyloxy)carbonyl]-n1-[(3S)-1-cyanopyrrolidin-3-yl]-l-leucinamide	Unknown
Novel Interactor	1513	CTSK	Benzofuran-2-Carboxylic Acid {(S)-3-Methyl-1-[3-Oxo-1-(Pyridin-2-Ylsulfonyl)Azepan-4-Ylcarbamoyl]Butyl}Amide	Unknown
Novel Interactor	1513	CTSK	1,5-Bis(N-Benzyloxycarbonyl-L-Leucinyl)Carbohydrazide	Unknown
Novel Interactor	1513	CTSK	N2-({[(4-Bromophenyl)Methyl]Oxy}Carbonyl)-N1-[(1s)-1-Formylpentyl]-L-Leucinamide	Unknown
Novel Interactor	1513	CTSK	1-[2-(3-Biphenyl)-4-Methylvaleryl)]Amino-3-(2-Pyridylsulfonyl)Amino-2-Propanone	Unknown
Novel Interactor	1513	CTSK	Tert-Butyl(1s)-1-Cyclohexyl-2-Oxoethylcarbamate	Unknown
Novel Interactor	1513	CTSK	MIV-701	Unknown
Novel Interactor	1513	CTSK	1-{7-cyclohexyl-6-[4-(4-methylpiperazin-1-yl)benzyl]-7H-pyrrolo[2,3-d]pyrimidin-2-yl}methanamine	Unknown
Novel Interactor	1513	CTSK	(1R)-2-METHYL-1-(PHENYLMETHYL)PROPYL[(1S)-1-FORMYLPENTYL]CARBAMATE	Unknown
Novel Interactor	1513	CTSK	1-(PHENYLMETHYL)CYCLOPENTYL[(1S)-1-FORMYLPENTYL]CARBAMATE	Unknown
Novel Interactor	1513	CTSK	6-(CYCLOHEXYLAMINO)-9-[2-(4-METHYLPIPERAZIN-1-YL)-ETHYL]-9H-PURINE-2-CARBONITRILE	Unknown
Novel Interactor	1513	CTSK	9-CYCLOPENTYL-6-[2-(3-IMIDAZOL-1-YL-PROPOXY)-PHENYLAMINO]-9H-PURINE-2-CARBONITRILE	Unknown
Novel Interactor	1513	CTSK	N-(2-AMINOETHYL)-N~2~-{(1S)-1-[4'-(AMINOSULFONYL)BIPHENYL-4-YL]-2,2,2-TRIFLUOROETHYL}-L-LEUCINAMIDE	Unknown
Novel Interactor	1513	CTSK	(1R,2R)-N-(2-AMINOETHYL)-2-{[(4-METHOXYPHENYL)SULFONYL]METHYL}CYCLOHEXANECARBOXAMIDE	Unknown
Novel Interactor	1513	CTSK	TERT-BUTYL 2-CYANO-2-METHYLHYDRAZINECARBOXYLATE	Unknown
Novel Interactor	1800	DPEP1	Cilastatin	Unknown
Novel Interactor	2162	F13A1	1,2-Propanediol	Unknown
Novel Interactor	2162	F13A1	N-Acetyl-Serine	Unknown
Novel Interactor	2247	FGF2	1,4-Dideoxy-O2-Sulfo-Glucuronic Acid	Unknown
Novel Interactor	2247	FGF2	N,O6-Disulfo-Glucosamine	Unknown
Novel Interactor	2247	FGF2	1,4-Dideoxy-5-Dehydro-O2-Sulfo-Glucuronic Acid	Unknown
Novel Interactor	2247	FGF2	ABT-510	Unknown
Novel Interactor	2264	FGFR4	Ponatinib	Unknown
Novel Interactor	51228	GLTP	N-Octane	Unknown
Novel Interactor	51228	GLTP	Hexane	Unknown
Novel Interactor	51228	GLTP	Sphingosine	Unknown
Novel Interactor	51228	GLTP	Decanoic Acid	Unknown
Novel Interactor	51228	GLTP	Oleic Acid	Unknown
Novel Interactor	51228	GLTP	Lactose	Unknown
Novel Interactor	2806	GOT2	4'-Deoxy-4'-Acetylyamino-Pyridoxal-5'-Phosphate	Unknown
Novel Interactor	3269	HRH1	Chlorpromazine	Unknown
Novel Interactor	3269	HRH1	Trimipramine	Unknown
Novel Interactor	3269	HRH1	Benzquinamide	Unknown
Novel Interactor	3269	HRH1	Desloratadine	Unknown
Novel Interactor	3269	HRH1	Escitalopram	Unknown
Novel Interactor	3269	HRH1	Bromodiphenhydramine	Unknown
Novel Interactor	3269	HRH1	Methotrimeprazine	Unknown
Novel Interactor	3269	HRH1	Aceprometazine	Unknown
Novel Interactor	3269	HRH1	Clofedanol	Unknown
Novel Interactor	3269	HRH1	Bepotastine	Unknown
Novel Interactor	3269	HRH1	Tesmilifene	Unknown
Novel Interactor	3269	HRH1	HY10275	Unknown
Novel Interactor	3269	HRH1	OBE101	Unknown
Novel Interactor	3269	HRH1	SO-101	Unknown
Novel Interactor	3269	HRH1	Epicept NP-1	Unknown
Novel Interactor	3269	HRH1	Alcaftadine	Unknown
Novel Interactor	3269	HRH1	Chlorcyclizine	Unknown
Novel Interactor	3269	HRH1	Butriptyline	Unknown
Novel Interactor	3326	HSP90AB1	Geldanamycin	Unknown
Novel Interactor	3326	HSP90AB1	9-Butyl-8-(3,4,5-Trimethoxybenzyl)-9h-Purin-6-Amine	Unknown
Novel Interactor	3326	HSP90AB1	Radicicol	Unknown
Novel Interactor	3326	HSP90AB1	CNF1010	Unknown
Novel Interactor	3326	HSP90AB1	SNX-5422	Unknown
Novel Interactor	3326	HSP90AB1	4-[4-(2,3-DIHYDRO-1,4-BENZODIOXIN-6-YL)-3-METHYL-1H-PYRAZOL-5-YL]-6-ETHYLBENZENE-1,3-DIOL	Unknown
Novel Interactor	3326	HSP90AB1	8-(6-BROMO-BENZO[1,3]DIOXOL-5-YLSULFANYL)-9-(3-ISOPROPYLAMINO-PROPYL)-ADENINE	Unknown
Novel Interactor	3326	HSP90AB1	4-{4-[4-(3-AMINOPROPOXY)PHENYL]-1H-PYRAZOL-5-YL}-6-CHLOROBENZENE-1,3-DIOL	Unknown
Novel Interactor	3326	HSP90AB1	(5E)-14-CHLORO-15,17-DIHYDROXY-4,7,8,9,10,11-HEXAHYDRO-2-BENZOXACYCLOPENTADECINE-1,12(3H,13H)-DIONE	Unknown
Novel Interactor	3326	HSP90AB1	(5Z)-12-CHLORO-13,15-DIHYDROXY-4,7,8,9-TETRAHYDRO-2-BENZOXACYCLOTRIDECINE-1,10(3H,11H)-DIONE	Unknown
Novel Interactor	3326	HSP90AB1	(5E)-12-CHLORO-13,15-DIHYDROXY-4,7,8,9-TETRAHYDRO-2-BENZOXACYCLOTRIDECINE-1,10(3H,11H)-DIONE	Unknown
Novel Interactor	3326	HSP90AB1	(5Z)-13-CHLORO-14,16-DIHYDROXY-3,4,7,8,9,10-HEXAHYDRO-1H-2-BENZOXACYCLOTETRADECINE-1,11(12H)-DIONE	Unknown
Novel Interactor	3326	HSP90AB1	METHYL 3-CHLORO-2-{3-[(2,5-DIHYDROXY-4-METHOXYPHENYL)AMINO]-3-OXOPROPYL}-4,6-DIHYDROXYBENZOATE	Unknown
Novel Interactor	3326	HSP90AB1	2-(3-AMINO-2,5,6-TRIMETHOXYPHENYL)ETHYL 5-CHLORO-2,4-DIHYDROXYBENZOATE	Unknown
Novel Interactor	3459	IFNGR1	Interferon gamma-1b	Unknown
Novel Interactor	3569	IL6	Ginseng	Unknown
Novel Interactor	3569	IL6	YSIL6	Unknown
Novel Interactor	3569	IL6	AV411	Unknown
Novel Interactor	3569	IL6	681323	Unknown
Novel Interactor	3569	IL6	VX-702	Unknown
Novel Interactor	3569	IL6	CRx-139	Unknown
Novel Interactor	3569	IL6	HMPL-004	Unknown
Novel Interactor	3832	KIF11	3-[(5s)-1-Acetyl-3-(2-Chlorophenyl)-4,5-Dihydro-1h-Pyrazol-5-Yl]Phenol	Unknown
Novel Interactor	3832	KIF11	Monastrol	Unknown
Novel Interactor	3832	KIF11	(4R)-4-(3-HYDROXYPHENYL)-N,N,7,8-TETRAMETHYL-3,4-DIHYDROISOQUINOLINE-2(1H)-CARBOXAMIDE	Unknown
Novel Interactor	3832	KIF11	N,N-DIETHYL-2-[(2-THIENYLCARBONYL)AMINO]-4,5,6,7-TETRAHYDRO-1-BENZOTHIOPHENE-3-CARBOXAMIDE	Unknown
Novel Interactor	3832	KIF11	(5R)-N,N-DIETHYL-5-METHYL-2-[(THIOPHEN-2-YLCARBONYL)AMINO]-4,5,6,7-TETRAHYDRO-1-BENZOTHIOPHENE-3-CARBOXAMIDE	Unknown
Novel Interactor	3832	KIF11	(2S)-4-(2,5-difluorophenyl)-N-[(3R,4S)-3-fluoro-1-methylpiperidin-4-yl]-2-(hydroxymethyl)-N-methyl-2-phenyl-2,5-dihydro-1H-pyrrole-1-carboxamide	Unknown
Novel Interactor	3832	KIF11	[(4R)-4-(3-HYDROXYPHENYL)-1,6-DIMETHYL-2-THIOXO-1,2,3,4-TETRAHYDROPYRIMIDIN-5-YL](PHENYL)METHANONE	Unknown
Novel Interactor	3832	KIF11	(2S)-4-(2,5-DIFLUOROPHENYL)-N-METHYL-2-PHENYL-N-PIPERIDIN-4-YL-2,5-DIHYDRO-1H-PYRROLE-1-CARBOXAMIDE	Unknown
Novel Interactor	3832	KIF11	(1S)-1-CYCLOPROPYL-2-[(2S)-4-(2,5-DIFLUOROPHENYL)-2-PHENYL-2,5-DIHYDRO-1H-PYRROL-1-YL]-2-OXOETHANAMINE	Unknown
Novel Interactor	3832	KIF11	(2S)-4-(2,5-DIFLUOROPHENYL)-N,N-DIMETHYL-2-PHENYL-2,5-DIHYDRO-1H-PYRROLE-1-CARBOXAMIDE	Unknown
Novel Interactor	3832	KIF11	(5S)-5-(3-AMINOPROPYL)-3-(2,5-DIFLUOROPHENYL)-N-ETHYL-5-PHENYL-4,5-DIHYDRO-1H-PYRAZOLE-1-CARBOXAMIDE	Unknown
Novel Interactor	3958	LGALS3	2,3,5,6-Tetrafluoro-4-Methoxy-Benzamide	Unknown
Novel Interactor	4157	MC1R	EPT1647	Unknown
Novel Interactor	4157	MC1R	CZEN 002	Unknown
Novel Interactor	4191	MDH2	NADH	Unknown
Novel Interactor	4311	MME	Candoxatril	Unknown
Novel Interactor	4311	MME	Omapatrilat	Unknown
Novel Interactor	4311	MME	N-[3-[(1-Aminoethyl)(Hydroxy)Phosphoryl]-2-(1,1'-Biphenyl-4-Ylmethyl)Propanoyl]Alanine	Unknown
Novel Interactor	4311	MME	Phosphoramidon	Unknown
Novel Interactor	4311	MME	N-(3-Phenyl-2-Sulfanylpropanoyl)Phenylalanylalanine	Unknown
Novel Interactor	4311	MME	[2(R,S)-2-Sulfanylheptanoyl]-Phe-Ala	Unknown
Novel Interactor	4311	MME	SLV 306	Unknown
Novel Interactor	4311	MME	2-[(1S)-1-BENZYL-2-SULFANYLETHYL]-1H-IMIDAZO[4,5-C]PYRIDIN-5-IUM	Unknown
Novel Interactor	4311	MME	Thiorphan	Unknown
Novel Interactor	4325	MMP16	Marimastat	Unknown
Novel Interactor	4325	MMP16	Batimastat	Unknown
Novel Interactor	4507	MTAP	Adenine	Unknown
Novel Interactor	4507	MTAP	(1s)-1-(9-Deazaadenin-9-Yl)-1,4,5-Trideoxy-1,4-Imino-5-Methylthio-D-Ribitol	Unknown
Novel Interactor	4507	MTAP	Formycin	Unknown
Novel Interactor	4507	MTAP	5'-Deoxy-5'-Methylthioadenosine	Unknown
Novel Interactor	4507	MTAP	5'-Deoxy-5'-(Methylthio)-Tubercidin	Unknown
Novel Interactor	4715	NDUFB9	NADH	Unknown
Novel Interactor	4835	NQO2	NADH	Unknown
Novel Interactor	4835	NQO2	Resveratrol	Unknown
Novel Interactor	4835	NQO2	Flavin adenine dinucleotide	Unknown
Novel Interactor	4835	NQO2	10-Propargyl-5,8-Dideazafolic Acid	Unknown
Novel Interactor	4835	NQO2	CB1954	Unknown
Novel Interactor	4835	NQO2	(3S)-3-hydroxy-1-methyl-2,3-dihydro-1H-indole-5,6-dione	Unknown
Novel Interactor	4835	NQO2	N-[2-(2-iodo-5-methoxy-1H-indol-3-yl)ethyl]acetamide	Unknown
Novel Interactor	4835	NQO2	5,8-dimethoxy-1,4-dimethylquinolin-2(1H)-one	Unknown
Novel Interactor	4835	NQO2	6-methoxy-9-methyl[1,3]dioxolo[4,5-h]quinolin-8(9H)-one	Unknown
Novel Interactor	5004	ORM1	Chlorpromazine	Unknown
Novel Interactor	5019	OXCT1	Succinic acid	Unknown
Novel Interactor	5019	OXCT1	Thimerosal	Unknown
Novel Interactor	64175	P3H1	Succinic acid	Unknown
Novel Interactor	64175	P3H1	L-Proline	Unknown
Novel Interactor	8974	P4HA2	Succinic acid	Unknown
Novel Interactor	8974	P4HA2	L-Proline	Unknown
Novel Interactor	25973	PARS2	L-Proline	Unknown
Novel Interactor	5170	PDPK1	Inositol 1,3,4,5-Tetrakisphosphate	Unknown
Novel Interactor	5170	PDPK1	7-Hydroxystaurosporine	Unknown
Novel Interactor	5170	PDPK1	3-[1-(3-Aminopropyl)-1h-Indol-3-Yl]-4-(1-Methyl-1h-Indol-3-Yl)-1h-Pyrrole-2,5-Dione	Unknown
Novel Interactor	5170	PDPK1	Staurosporine	Unknown
Novel Interactor	5170	PDPK1	Rbt205 Inhibitor	Unknown
Novel Interactor	5170	PDPK1	Phosphonoserine	Unknown
Novel Interactor	5170	PDPK1	10,11-dimethoxy-4-methyldibenzo[c,f]-2,7-naphthyridine-3,6-diamine	Unknown
Novel Interactor	5170	PDPK1	5-HYDROXY-3-[(1R)-1-(1H-PYRROL-2-YL)ETHYL]-2H-INDOL-2-ONE	Unknown
Novel Interactor	5170	PDPK1	1-{2-OXO-3-[(1R)-1-(1H-PYRROL-2-YL)ETHYL]-2H-INDOL-5-YL}UREA	Unknown
Novel Interactor	5170	PDPK1	ine	Unknown
Novel Interactor	5170	PDPK1	3-(1H-INDOL-3-YL)-4-(1-{2-[(2S)-1-METHYLPYRROLIDINYL]ETHYL}-1H-INDOL-3-YL)-1H-PYRROLE-2,5-DIONE	Unknown
Novel Interactor	5170	PDPK1	3-[1-(3-AMINOPROPYL)-1H-INDOL-3-YL]-4-(1H-INDOL-3-YL)-1H-PYRROLE-2,5-DIONE	Unknown
Novel Interactor	5296	PIK3R2	SF1126	Unknown
Novel Interactor	5740	PTGIS	(6E)-7-{6-[(1E)-OCT-1-ENYL]-2,3-DIAZABICYCLO[2.2.1]HEPT-2-EN-5-YL}HEPT-6-ENOIC ACID	Unknown
Novel Interactor	10993	SDS	L-Serine	Unknown
Novel Interactor	6510	SLC1A5	L-Asparagine	Unknown
Novel Interactor	6530	SLC6A2	Guanadrel	Unknown
Novel Interactor	6530	SLC6A2	Trimipramine	Unknown
Novel Interactor	6530	SLC6A2	Phenmetrazine	Unknown
Novel Interactor	6530	SLC6A2	Escitalopram	Unknown
Novel Interactor	6530	SLC6A2	Ephedra	Unknown
Novel Interactor	6530	SLC6A2	MMDA	Unknown
Novel Interactor	6530	SLC6A2	3,4-Methylenedioxymethamphetamine	Unknown
Novel Interactor	6530	SLC6A2	Phendimetrazine	Unknown
Novel Interactor	6530	SLC6A2	Bicifadine	Unknown
Novel Interactor	6530	SLC6A2	XEN2174	Unknown
Novel Interactor	6530	SLC6A2	CRx-119	Unknown
Novel Interactor	6530	SLC6A2	Desvenlafaxine	Unknown
Novel Interactor	6530	SLC6A2	Levonordefrin	Unknown
Novel Interactor	6530	SLC6A2	Levomilnacipran	Unknown
Novel Interactor	6697	SPR	Oxaloacetate Ion	Unknown
Novel Interactor	6697	SPR	2'-Monophosphoadenosine 5'-Diphosphoribose	Unknown
Novel Interactor	6697	SPR	Biopterin	Unknown
Novel Interactor	6697	SPR	N-Acetyl Serotonin	Unknown
Novel Interactor	6897	TARS	L-Threonine	Unknown
Novel Interactor	7299	TYR	NADH	Unknown
Novel Interactor	7299	TYR	Mimosine	Unknown
Novel Interactor	7421	VDR	1-alpha, 25-dihydroxyl-20-epi-22-oxa-24, 26 ,27-trihomovitamin D3	Unknown
Novel Interactor	7421	VDR	Seocalcitol	Unknown
Novel Interactor	7421	VDR	Inecalcitol	Unknown
Novel Interactor	7421	VDR	CTA018	Unknown
Novel Interactor	7421	VDR	ED-71	Unknown
Novel Interactor	7421	VDR	(1R,3R)-5-[(2E)-3-{(1S,3R)-2,2,3-trimethyl-3-[6,6,6-trifluoro-5-hydroxy-5-(trifluoromethyl)hex-3-yn-1-yl]cyclopentyl}prop-2-en-1-ylidene]cyclohexane-1,3-diol	Unknown
Novel Interactor	7421	VDR	5-{2-[1-(1-METHYL-PROPYL)-7A-METHYL-OCTAHYDRO-INDEN-4-YLIDENE]-ETHYLIDENE}-2-METHYLENE-CYCLOHEXANE-1,3-DIOL	Unknown
Novel Interactor	7421	VDR	1,3-CYCLOHEXANEDIOL, 4-METHYLENE-5-[(2E)-[(1S,3AS,7AS)-OCTAHYDRO-1-(5-HYDROXY-5-METHYL-1,3-HEXADIYNYL)-7A-METHYL-4H-INDEN-4-YLIDENE]ETHYLIDENE]-, (1R,3S,5Z)	Unknown
